# Supplementary material for: SF3B1 deficiency impairs human erythropoiesis via activation of p53 pathway: implications for understanding of ineffective erythropoiesis in MDS
Source: J Hematol Oncol. 2018 Feb 12;11:19. doi: 10.1186/s13045-018-0558-8 (PMC5810112; doi:10.1186/s13045-018-0558-8)
Supplement: Supplementary file 1 — Primers and shRNA sequences. (XLSX 11 kb) [file 13045_2018_558_MOESM1_ESM.xlsx]

## Sheet: primers for MKRN1 construct
primer	FW Sequence (5' -> 3')	RV Sequence (5' -> 3')
IRES-GFP	TTTAACCGGTTACGACGCGTGATCAATTCCGCCCC	ATCAGTCGACTTACTTGTACAGCTCGTCCATGC
MKRN1	TTTAACCGGTACCACCATGGCGGAGGCTGCAAC	TACGACGCGTCTATAGATCCAAGTC

## Sheet: SF3B1 shRNAs
shRNA	Sequence
SF3B1-shRNA1	CCGGCAACTCCTTATGGTATCGAATCTCGAGATTCGATACCATAAGGAGTTGTTTTTG
SF3B1-shRNA2	CCGGTGCTTTGATTTGGTGATGTAACTCGAGTTACATCACCAAATCAAAGCATTTTTG

## Sheet: primers for real time PCR
primer	FW( 5' -> 3')	RV (5' -> 3')
SF3B1	GTGGGCCTCGATTCTACAGG	GATGTCACGTATCCAGCAAATCT
BAX	CCCGAGAGGTCTTTTTCCGAG	CCAGCCCATGATGGTTCTGAT
TP53	CAGCACATGACGGAGGTTGT	TCATCCAAATACTCCACACGC
BBC3	GACCTCAACGCACAGTACGAG	AGGAGTCCCATGATGAGATTGT
CDKN1A(p21)	CGATGGAACTTCGACTTTGTCA	GCACAAGGGTACAAGACAGTG
MKRN1	ATGAATACAGGCGAAGCTGAGT	ACGGCGGTTTGCTCTTTCT
PLK1	CCTGCACCGAAACCGAGTTAT	CCGTCATATTCGACTTTGGTTGC
PRC1	AAGTGGAATTGATGCGAAAACAG	CCTCACGCCTAGAAGCCTTTG
RACGAP1	TCCAATTTATCCAGTTGGCGAA	CTTCAGCTTAACATCCAGAGCA
NUB1	GTCTGTTGGACGCTGACAAAT	AGTCTCAAGGGCATGGCAG
ACLY	CCCAGCAGGACAGCATCTT	CAGGGATCTTGGACTTGGGAC
MKRN1	TCCTCTCCAACTGCAACCAC	TGAAGACTGGGGAGGAGTCT
ADD2	ATTGCCGAGAAGAGCCGAAG	ACAGGGGAAGGTGGGTATGA
POLD2	GCTGTTCTCCTTCTTTTCCCAGT	TGGTCCACACAGCTTCGC
MRPL52	AGATAGGGACCGTGGACTCG	TGCAGTGCAGCCTCCG
GLRX3	TTGCTCCACTAGGCTTCCAC	ACCAGCATCTTAACTGCCCA
