# Supplementary material for: SF3B1 deficiency impairs human erythropoiesis via activation of p53 pathway: implications for understanding of ineffective erythropoiesis in MDS
Source: J Hematol Oncol. 2018 Feb 12;11:19. doi: 10.1186/s13045-018-0558-8 (PMC5810112; doi:10.1186/s13045-018-0558-8)
Supplement: Supplementary file 3 — Differentially expressed genes between stage-matched luciferase control and SF3B1 knockdown erythroid cells. (XLSX 239 kb) [file 13045_2018_558_MOESM3_ESM.xlsx]

## Sheet: CFUe
gene_id	sample_1	sample_2	status	value_1	value_2	log2_fold_change	test_stat	p_value	q_value	significant	symbol	LuciCFU_0	LuciCFU_1	LuciCFU_2	SF3B1CFU_0	SF3B1CFU_1	SF3B1CFU_2
XLOC_006857	LuciCFU	SF3B1CFU	OK	59.1025	8.06913	-2.87273	-11.5276	5e-05	0.000489935	yes	FOS	108.788	58.8395	9.67967	10.124	10.1064	3.97694					UP	88
XLOC_019239	LuciCFU	SF3B1CFU	OK	58.6246	9.59987	-2.61042	-11.0003	5e-05	0.000489935	yes	DUSP1	104.282	59.3675	12.2239	10.2125	10.2745	8.31263					DOWN	167
XLOC_000058	LuciCFU	SF3B1CFU	OK	14.113	1.61997	-3.12299	-10.4035	5e-05	0.000489935	yes	ESPN	17.0219	13.2506	12.0666	1.31605	1.88621	1.65765						255
XLOC_006767	LuciCFU	SF3B1CFU	OK	56.8954	10.0145	-2.50622	-9.40489	5e-05	0.000489935	yes	LGALS3	103.1	39.3026	28.2835	7.0221	10.4822	12.5392
XLOC_004221	LuciCFU	SF3B1CFU	OK	69.0019	12.3469	-2.48248	-9.31203	5e-05	0.000489935	yes	HBBP1	96.449	49.3731	61.1837	10.729	12.5412	13.7707
XLOC_018612	LuciCFU	SF3B1CFU	OK	20.8974	5.00103	-2.06303	-8.37616	5e-05	0.000489935	yes	EGR1	36.4402	10.744	15.5081	4.29667	6.35458	4.35184
XLOC_007309	LuciCFU	SF3B1CFU	OK	55.8049	18.4852	-1.59402	-8.15436	5e-05	0.000489935	yes	TMED10	52.0005	58.7625	56.6516	17.6226	19.2444	18.5886
XLOC_004223	LuciCFU	SF3B1CFU	OK	1905.67	654.702	-1.54139	-7.96044	5e-05	0.000489935	yes	HBG2	2649	1598.14	1469.88	651.767	710.139	602.199
XLOC_004224	LuciCFU	SF3B1CFU	OK	18.4442	2.78243	-2.72875	-7.68355	5e-05	0.000489935	yes	HBE1	31.4584	13.9702	9.90419	2.82847	3.04984	2.46899
XLOC_024632	LuciCFU	SF3B1CFU	OK	24.0956	8.43136	-1.51493	-7.67085	5e-05	0.000489935	yes	TMEM245	28.2494	23.0512	20.9862	8.45254	8.19543	8.64613
XLOC_025713	LuciCFU	SF3B1CFU	OK	47.8664	17.5508	-1.44747	-7.25185	5e-05	0.000489935	yes	ACSL4	65.7009	36.6379	41.2604	18.8994	16.3559	17.3972
XLOC_010110	LuciCFU	SF3B1CFU	OK	93.158	31.5743	-1.56093	-7.11347	5e-05	0.000489935	yes	SREBF1	153.882	63.7093	61.8824	28.3527	33.6381	32.732
XLOC_004222	LuciCFU	SF3B1CFU	OK	340.693	124.247	-1.45526	-7.05196	5e-05	0.000489935	yes	HBG1	568.016	187.682	266.38	115.029	135.348	122.364
XLOC_008944	LuciCFU	SF3B1CFU	OK	18.1004	6.10833	-1.56717	-7.04294	5e-05	0.000489935	yes	ZC3H7A	20.0207	18.4428	15.8377	5.62934	5.63435	7.0613
XLOC_001903	LuciCFU	SF3B1CFU	OK	84.1714	33.1838	-1.34285	-6.87218	5e-05	0.000489935	yes	PKLR	91.2546	81.8877	79.372	28.3787	37.2975	33.8752
XLOC_019706	LuciCFU	SF3B1CFU	OK	23.1812	8.82576	-1.39316	-6.84124	5e-05	0.000489935	yes	CD2AP	26.1178	22.1176	21.3083	9.224	7.72848	9.52481
XLOC_008347	LuciCFU	SF3B1CFU	OK	37.2939	13.5519	-1.46045	-6.68555	5e-05	0.000489935	yes	NHLRC4	49.5062	32.9523	29.4232	12.336	13.7891	14.5305
XLOC_024660	LuciCFU	SF3B1CFU	OK	51.4861	20.3314	-1.34047	-6.56488	5e-05	0.000489935	yes	ALAD	77.3302	36.9196	40.2085	19.7201	22.7732	18.5009
XLOC_017023	LuciCFU	SF3B1CFU	OK	29.2218	12.048	-1.27825	-6.53721	5e-05	0.000489935	yes	PLXND1	29.3663	27.7994	30.4999	11.5176	13.6609	10.9654
XLOC_000577	LuciCFU	SF3B1CFU	OK	52.5322	21.834	-1.26663	-6.49808	5e-05	0.000489935	yes	AHCYL1	53.2698	51.7267	52.6001	21.3581	23.2808	20.8629
XLOC_014096	LuciCFU	SF3B1CFU	OK	107.184	46.0158	-1.21988	-6.43438	5e-05	0.000489935	yes	SF3B1	112.954	110.955	97.6418	44.5161	46.4212	47.1102
XLOC_017039	LuciCFU	SF3B1CFU	OK	24.3406	9.31032	-1.38646	-6.29118	5e-05	0.000489935	yes	RYK	23.457	22.9016	26.6632	9.13573	9.87754	8.91768
XLOC_020227	LuciCFU	SF3B1CFU	OK	49.6255	20.5026	-1.27527	-6.19451	5e-05	0.000489935	yes	MTCH1	48.343	51.2276	49.3059	19.0218	23.2691	19.217
XLOC_005549	LuciCFU	SF3B1CFU	OK	167.777	72.5403	-1.20969	-6.18423	5e-05	0.000489935	yes	LPCAT3	215.529	141.833	145.968	69.6522	84.4151	63.5536
XLOC_005436	LuciCFU	SF3B1CFU	OK	17.882	6.00053	-1.57534	-6.07885	5e-05	0.000489935	yes	ACADS	26.2727	14.0497	13.3235	5.15551	6.59778	6.2483
XLOC_025390	LuciCFU	SF3B1CFU	OK	23.4771	9.50145	-1.30504	-5.96266	5e-05	0.000489935	yes	SLC6A8	28.6329	23.6852	18.1133	8.00024	10.4441	10.06
XLOC_020482	LuciCFU	SF3B1CFU	OK	18.8807	7.23941	-1.38297	-5.83555	5e-05	0.000489935	yes	SLC18B1	24.5229	15.3993	16.7199	6.67001	7.44788	7.60034
XLOC_022134	LuciCFU	SF3B1CFU	OK	22.7598	9.80556	-1.21482	-5.77969	5e-05	0.000489935	yes	AGFG2	34.9279	16.2206	17.131	8.85834	10.9139	9.64449
XLOC_008091	LuciCFU	SF3B1CFU	OK	81.9718	36.8436	-1.15372	-5.74242	5e-05	0.000489935	yes	ANXA2	81.8432	90.8555	73.2167	35.8675	35.0785	39.5846
XLOC_009120	LuciCFU	SF3B1CFU	OK	32.026	8.52708	-1.90912	-5.64852	5e-05	0.000489935	yes	MT1G	19.8363	32.8433	43.3984	8.82894	12.4854	4.26695
XLOC_010639	LuciCFU	SF3B1CFU	OK	209.746	96.143	-1.12539	-5.61082	5e-05	0.000489935	yes	FASN	311.207	149.125	168.907	90.487	100.122	97.8203
XLOC_016002	LuciCFU	SF3B1CFU	OK	19.6704	8.62804	-1.18892	-5.60079	5e-05	0.000489935	yes	FANCD2	16.8639	21.0329	21.1144	8.27032	9.69065	7.92314
XLOC_022364	LuciCFU	SF3B1CFU	OK	108.159	49.8421	-1.11772	-5.59037	5e-05	0.000489935	yes	INSIG1	173.063	65.517	85.8964	42.518	50.5155	56.4927
XLOC_024740	LuciCFU	SF3B1CFU	OK	40.7618	17.8743	-1.18933	-5.54986	5e-05	0.000489935	yes	SH3GLB2	55.5133	35.4817	31.2902	16.7246	19.0418	17.8564
XLOC_008309	LuciCFU	SF3B1CFU	OK	17.2353	3.43191	-2.32829	-5.36476	5e-05	0.000489935	yes	NA	2.44743	36.627	12.6317	4.80933	2.79855	2.68786
XLOC_009715	LuciCFU	SF3B1CFU	OK	51.6102	21.5533	-1.25975	-5.28128	5e-05	0.000489935	yes	MYL4	61.5641	41.6663	51.6003	18.908	25.3735	20.3785
XLOC_009592	LuciCFU	SF3B1CFU	OK	52.5319	24.3522	-1.10914	-5.23804	5e-05	0.000489935	yes	DHRS11	58.4463	49.8295	49.3199	22.5848	26.4428	24.0289
XLOC_015735	LuciCFU	SF3B1CFU	OK	62.6058	27.0683	-1.20969	-5.20752	5e-05	0.000489935	yes	IGLL1	59.2095	68.3956	60.2124	27.7865	34.1022	19.3163
XLOC_003893	LuciCFU	SF3B1CFU	OK	22.6417	10.0989	-1.16479	-5.18623	5e-05	0.000489935	yes	NADSYN1	24.9148	21.5974	21.4129	9.29073	11.5255	9.48048
XLOC_009958	LuciCFU	SF3B1CFU	OK	30.0795	14.1053	-1.09254	-5.13144	5e-05	0.000489935	yes	PITPNA	31.1841	31.4083	27.6461	12.9824	14.0914	15.2421
XLOC_010336	LuciCFU	SF3B1CFU	OK	26.2245	11.7859	-1.15385	-5.10436	5e-05	0.000489935	yes	BECN1	27.0631	26.5884	25.0219	11.2387	11.6843	12.4346
XLOC_006392	LuciCFU	SF3B1CFU	OK	27.4705	12.7173	-1.11109	-5.08083	5e-05	0.000489935	yes	MIPEP	27.7561	29.8918	24.7636	12.3058	13.0441	12.8021
XLOC_024297	LuciCFU	SF3B1CFU	OK	83.3305	41.047	-1.02157	-5.03516	5e-05	0.000489935	yes	EGFL7	76.3842	86.4306	87.1767	37.2341	40.7514	45.1556
XLOC_015816	LuciCFU	SF3B1CFU	OK	32.9416	16.1912	-1.0247	-5.03447	5e-05	0.000489935	yes	APOL4	37.8804	30.4345	30.5099	16.4346	18.2622	13.8767
XLOC_005924	LuciCFU	SF3B1CFU	OK	64.82	32.773	-0.98393	-5.0143	5e-05	0.000489935	yes	UBE2N	56.8259	69.135	68.499	31.2847	33.884	33.1503
XLOC_015348	LuciCFU	SF3B1CFU	OK	25.1095	11.7229	-1.0989	-5.01242	5e-05	0.000489935	yes	CBS	20.5597	22.9545	31.8143	12.1646	11.1306	11.8736
XLOC_022714	LuciCFU	SF3B1CFU	OK	113.538	58.1362	-0.965666	-4.99058	5e-05	0.000489935	yes	TFR2	152.297	94.2424	94.0745	58.6198	62.9816	52.8072
XLOC_022371	LuciCFU	SF3B1CFU	OK	38.2241	19.521	-0.969457	-4.98274	5e-05	0.000489935	yes	UBE3C	38.0199	39.2537	37.3988	19.0146	19.3775	20.1709
XLOC_011352	LuciCFU	SF3B1CFU	OK	28.2283	13.1424	-1.10292	-4.97007	5e-05	0.000489935	yes	UCA1	40.0864	22.7408	21.8577	10.4487	14.1887	14.7898
XLOC_008507	LuciCFU	SF3B1CFU	OK	162.057	83.6532	-0.954009	-4.95676	5e-05	0.000489935	yes	UQCRC2	159.971	169.242	156.958	78.4433	87.3802	85.136
XLOC_005349	LuciCFU	SF3B1CFU	OK	65.2902	32.5575	-1.00388	-4.86883	5e-05	0.000489935	yes	CHPT1	68.7206	61.3528	65.7972	30.9752	34.7773	31.9201
XLOC_023800	LuciCFU	SF3B1CFU	OK	77.924	39.1789	-0.991991	-4.85381	5e-05	0.000489935	yes	TSTA3	93.3259	71.2881	69.1579	38.0236	42.1622	37.3508
XLOC_007797	LuciCFU	SF3B1CFU	OK	67.0158	33.8373	-0.985887	-4.83173	5e-05	0.000489935	yes	DNAJA4	60.6652	54.6828	85.6993	32.8829	39.5916	29.0373
XLOC_013848	LuciCFU	SF3B1CFU	OK	164.874	83.1257	-0.987996	-4.81933	5e-05	0.000489935	yes	FAM178B	249.8	119.562	125.26	68.2356	101.048	80.0937
XLOC_004601	LuciCFU	SF3B1CFU	OK	22.3952	11.0823	-1.01493	-4.78165	5e-05	0.000489935	yes	RAB6A	23.112	21.2925	22.7811	11.1381	11.3851	10.7237
XLOC_016163	LuciCFU	SF3B1CFU	OK	40.9602	21.6437	-0.920278	-4.75726	5e-05	0.000489935	yes	DAG1	51.1488	34.8336	36.8983	20.8425	22.8437	21.2448
XLOC_022784	LuciCFU	SF3B1CFU	OK	41.4018	20.3231	-1.02657	-4.71571	5e-05	0.000489935	yes	IQUB	36.269	43.6853	44.2512	20.5198	18.1194	22.3302
XLOC_011861	LuciCFU	SF3B1CFU	OK	55.4381	27.704	-1.00078	-4.70022	5e-05	0.000489935	yes	PRPF31	52.954	59.0523	54.3079	24.8307	29.7305	28.5509
XLOC_000996	LuciCFU	SF3B1CFU	OK	25.1404	13.4554	-0.90182	-4.63895	5e-05	0.000489935	yes	ATP2B4	30.3755	21.804	23.2416	14.0394	15.0147	11.3122
XLOC_010630	LuciCFU	SF3B1CFU	OK	47.1903	24.9674	-0.918449	-4.56399	5e-05	0.000489935	yes	PCYT2	59.3234	42.0513	40.1964	22.3854	27.8669	24.6497
XLOC_000831	LuciCFU	SF3B1CFU	OK	38.7687	19.6399	-0.981104	-4.56067	5e-05	0.000489935	yes	PPOX	49.2966	34.2648	32.7447	18.6531	21.8899	18.3767
XLOC_005466	LuciCFU	SF3B1CFU	OK	25.8686	9.38809	-1.4623	-4.47582	5e-05	0.000489935	yes	GTF2H3	26.1696	27.2629	24.1732	9.27192	9.03905	9.85329
XLOC_016169	LuciCFU	SF3B1CFU	OK	23.7285	12.3236	-0.945198	-4.44962	5e-05	0.000489935	yes	RBM5	25.1807	22.7639	23.2409	12.3703	13.3888	11.2117
XLOC_015353	LuciCFU	SF3B1CFU	OK	91.1864	48.1036	-0.922674	-4.43819	5e-05	0.000489935	yes	CSTB	97.8123	85.7174	90.0294	44.5941	52.7134	47.0033
XLOC_023319	LuciCFU	SF3B1CFU	OK	128.032	68.9187	-0.893542	-4.35011	5e-05	0.000489935	yes	MIR1204	126.736	122.12	135.242	64.5002	71.8814	70.3745
XLOC_015571	LuciCFU	SF3B1CFU	OK	37.7507	16.6282	-1.18288	-4.32435	5e-05	0.000489935	yes	LGALS1	39.1167	45.3916	28.7438	17.3024	15.377	17.2051
XLOC_010593	LuciCFU	SF3B1CFU	OK	21.0664	10.5117	-1.00295	-4.31532	5e-05	0.000489935	yes	LGALS3BP	30.9877	16.3793	15.8322	10.6656	13.2881	7.58126
XLOC_004464	LuciCFU	SF3B1CFU	OK	105.888	60.2741	-0.812923	-4.3064	5e-05	0.000489935	yes	FADS1	132.525	90.1747	94.9634	59.7749	63.7379	57.3096
XLOC_004422	LuciCFU	SF3B1CFU	OK	37.4227	18.0543	-1.05157	-4.23607	5e-05	0.000489935	yes	PRG2	47.1028	33.7617	31.4037	17.4401	20.2591	16.4637
XLOC_022476	LuciCFU	SF3B1CFU	OK	34.9226	18.3835	-0.925752	-4.20716	5e-05	0.000489935	yes	CPVL	49.1851	25.5153	30.0674	20.7188	19.6868	14.7448
XLOC_023223	LuciCFU	SF3B1CFU	OK	52.5258	28.3701	-0.888657	-4.2008	5e-05	0.000489935	yes	CA2	77.476	41.9877	38.1137	24.4002	30.099	30.6111
XLOC_024953	LuciCFU	SF3B1CFU	OK	49.8512	27.9292	-0.835854	-4.19355	5e-05	0.000489935	yes	PRPS2	45.1223	53.5116	50.9198	27.6556	29.373	26.7591
XLOC_025310	LuciCFU	SF3B1CFU	OK	23.5459	12.7979	-0.879568	-4.1686	5e-05	0.000489935	yes	MST4	26.3786	22.015	22.2442	13.4564	11.9949	12.9425
XLOC_006075	LuciCFU	SF3B1CFU	OK	37.1065	20.6397	-0.846251	-4.16579	5e-05	0.000489935	yes	SCARB1	37.9123	36.7347	36.6724	19.4632	21.0735	21.3822
XLOC_015368	LuciCFU	SF3B1CFU	OK	34.4741	19.2806	-0.838365	-4.14426	5e-05	0.000489935	yes	UBE2G2	31.4585	38.8256	33.1383	17.7002	19.3058	20.8358
XLOC_007654	LuciCFU	SF3B1CFU	OK	64.3642	36.9044	-0.802465	-4.14048	5e-05	0.000489935	yes	SORD	61.4594	66.5638	65.0694	35.025	38.873	36.8152
XLOC_025714	LuciCFU	SF3B1CFU	OK	45.3434	26.5574	-0.771781	-4.04359	5e-05	0.000489935	yes	AMMECR1	45.8998	45.2088	44.9218	26.0613	26.3254	27.2854
XLOC_009925	LuciCFU	SF3B1CFU	OK	39.4166	21.9597	-0.843943	-4.0311	5e-05	0.000489935	yes	SLC25A10	38.3787	42.3012	37.5698	20.403	23.776	21.7001
XLOC_010174	LuciCFU	SF3B1CFU	OK	56.9939	32.904	-0.792545	-4.02564	5e-05	0.000489935	yes	BLMH	52.8435	59.7524	58.3859	30.8098	34.121	33.7814
XLOC_022025	LuciCFU	SF3B1CFU	OK	67.6677	35.5921	-0.926912	-4.0213	5e-05	0.000489935	yes	WBSCR22	70.7308	71.3009	60.9715	32.4947	37.2725	37.009
XLOC_011278	LuciCFU	SF3B1CFU	OK	33.2231	17.5878	-0.917615	-4.01943	5e-05	0.000489935	yes	QTRT1	33.0781	34.8184	31.7729	16.0466	18.9481	17.7686
XLOC_000183	LuciCFU	SF3B1CFU	OK	82.7826	47.7892	-0.792643	-4.00155	5e-05	0.000489935	yes	PITHD1	75.9303	87.7348	84.6827	43.9313	50.1518	49.2845
XLOC_022385	LuciCFU	SF3B1CFU	OK	24.9857	13.9921	-0.836491	-3.9779	5e-05	0.000489935	yes	MICALL2	27.3848	27.2589	20.3133	12.7593	13.0798	16.1372
XLOC_009167	LuciCFU	SF3B1CFU	OK	25.9171	14.9749	-0.791358	-3.97343	5e-05	0.000489935	yes	RANBP10	33.6437	23.1955	20.9122	13.773	16.2533	14.8984
XLOC_014116	LuciCFU	SF3B1CFU	OK	75.8666	43.6016	-0.799085	-3.96412	5e-05	0.000489935	yes	SUMO1	69.2047	77.965	80.4301	41.7504	43.9943	45.0601
XLOC_010812	LuciCFU	SF3B1CFU	OK	25.3295	14.4022	-0.814533	-3.9262	5e-05	0.000489935	yes	MIR4741	22.627	27.0659	26.2956	13.7012	14.0771	15.4283
XLOC_011286	LuciCFU	SF3B1CFU	OK	40.7835	23.9753	-0.766435	-3.90922	5e-05	0.000489935	yes	LDLR	57.6984	32.6759	31.9762	22.0845	23.8209	26.0206
XLOC_009942	LuciCFU	SF3B1CFU	OK	39.4974	22.9971	-0.780305	-3.89112	5e-05	0.000489935	yes	TBCD	42.9456	39.3161	36.2305	23.1622	23.5232	22.3059
XLOC_004603	LuciCFU	SF3B1CFU	OK	140.109	83.4223	-0.748043	-3.87916	5e-05	0.000489935	yes	UCP2	178.031	123.861	118.434	80.9133	86.8244	82.5291
XLOC_022671	LuciCFU	SF3B1CFU	OK	28.3681	16.3511	-0.794883	-3.85964	5e-05	0.000489935	yes	SLC25A13	26.5084	30.0326	28.5633	16.1751	16.8765	16.0016
XLOC_010105	LuciCFU	SF3B1CFU	OK	23.9357	13.4329	-0.833386	-3.80136	5e-05	0.000489935	yes	FLCN	30.1798	23.1956	18.4315	12.0554	13.4055	14.8378
XLOC_001815	LuciCFU	SF3B1CFU	OK	94.8085	56.3041	-0.751776	-3.77488	5e-05	0.000489935	yes	APH1A	99.4402	97.6012	87.3841	53.6695	57.7947	57.4482
XLOC_022109	LuciCFU	SF3B1CFU	OK	50.8938	29.6404	-0.779925	-3.76022	5e-05	0.000489935	yes	ARPC1A	48.1629	50.8818	53.6367	28.6236	32.6835	27.6141
XLOC_025071	LuciCFU	SF3B1CFU	OK	117.65	69.9457	-0.750199	-3.74811	5e-05	0.000489935	yes	MAGIX	115.86	133.952	103.14	66.4412	72.6928	70.7032
XLOC_008017	LuciCFU	SF3B1CFU	OK	24.244	8.1197	-1.57813	-3.74034	5e-05	0.000489935	yes	EPB42	33.5813	18.8322	20.3184	7.69926	9.14265	7.51719
XLOC_019406	LuciCFU	SF3B1CFU	OK	29.5849	17.7397	-0.737885	-3.73713	5e-05	0.000489935	yes	PRPF4B	27.8139	31.2686	29.6723	16.5889	17.0231	19.6069
XLOC_005720	LuciCFU	SF3B1CFU	OK	21.3319	10.1265	-1.07487	-3.69404	5e-05	0.000489935	yes	FKBP11	13.8419	26.421	23.7327	9.976	8.51959	11.884
XLOC_025057	LuciCFU	SF3B1CFU	OK	29.7618	17.0285	-0.805508	-3.69173	5e-05	0.000489935	yes	FTSJ1	28.9267	31.1465	29.2122	16.1871	18.2921	16.6064
XLOC_008634	LuciCFU	SF3B1CFU	OK	30.3182	14.4084	-1.07327	-3.66425	5e-05	0.000489935	yes	MT1E	21.2519	36.7033	32.9994	17.6029	14.6816	10.9408
XLOC_000028	LuciCFU	SF3B1CFU	OK	57.8217	35.2368	-0.714529	-3.62326	5e-05	0.000489935	yes	ATAD3A	55.83	62.377	55.2582	31.2155	36.1979	38.297
XLOC_016165	LuciCFU	SF3B1CFU	OK	129.249	80.6925	-0.679648	-3.59529	5e-05	0.000489935	yes	APEH	138.943	125.281	123.524	79.4785	86.9133	75.6858
XLOC_011896	LuciCFU	SF3B1CFU	OK	44.7725	27.1168	-0.723422	-3.58461	5e-05	0.000489935	yes	EPN1	47.4861	43.3755	43.4558	23.5803	28.2876	29.4826
XLOC_006369	LuciCFU	SF3B1CFU	OK	37.3276	22.4827	-0.731428	-3.5836	5e-05	0.000489935	yes	CDC16	36.0704	37.6833	38.2292	20.4231	23.7845	23.2405
XLOC_009558	LuciCFU	SF3B1CFU	OK	40.7474	25.2325	-0.691427	-3.58194	5e-05	0.000489935	yes	SUZ12	42.5299	39.2428	40.4694	24.6878	24.3135	26.6961
XLOC_008584	LuciCFU	SF3B1CFU	OK	30.3251	18.093	-0.745081	-3.51046	5e-05	0.000489935	yes	BCKDK	32.1104	29.641	29.2239	17.6207	19.3401	17.3182
XLOC_005470	LuciCFU	SF3B1CFU	OK	47.6323	30.0942	-0.662454	-3.4468	5e-05	0.000489935	yes	FAM101A	45.5818	46.425	50.8902	29.988	31.8893	28.4054
XLOC_007062	LuciCFU	SF3B1CFU	OK	41.6207	25.105	-0.729328	-3.43319	5e-05	0.000489935	yes	INF2	43.8659	41.8693	39.1268	23.019	25.4096	26.8863
XLOC_023118	LuciCFU	SF3B1CFU	OK	32.4632	20.6112	-0.655375	-3.42988	5e-05	0.000489935	yes	TACC1	32.9974	32.5516	31.8407	20.3721	20.7033	20.7583
XLOC_001206	LuciCFU	SF3B1CFU	OK	37.6248	21.0432	-0.83833	-3.42861	5e-05	0.000489935	yes	CPSF3L	38.3995	38.2802	36.1946	19.4255	22.2779	21.4262
XLOC_016381	LuciCFU	SF3B1CFU	OK	30.8698	18.8559	-0.71118	-3.42852	5e-05	0.000489935	yes	ACAD9	31.9928	30.4072	30.2094	18.3964	20.0553	18.116
XLOC_011966	LuciCFU	SF3B1CFU	OK	40.0095	23.9359	-0.741167	-3.41935	5e-05	0.000489935	yes	RNF126	38.9841	44.8312	36.2132	20.2408	23.8283	27.7386
XLOC_000585	LuciCFU	SF3B1CFU	OK	30.7051	18.2895	-0.74746	-3.37479	5e-05	0.000489935	yes	CD53	34.2003	29.6629	28.252	19.8722	17.6003	17.3961
XLOC_010339	LuciCFU	SF3B1CFU	OK	98.3644	62.6588	-0.65062	-3.35303	5e-05	0.000489935	yes	VAT1	143.138	76.0829	75.872	62.0979	65.6289	60.2496
XLOC_012527	LuciCFU	SF3B1CFU	OK	41.481	25.2341	-0.717079	-3.34653	5e-05	0.000489935	yes	BCAT2	47.6425	39.3698	37.4308	23.9291	27.5258	24.2473
XLOC_000857	LuciCFU	SF3B1CFU	OK	46.9207	28.892	-0.699552	-3.3165	5e-05	0.000489935	yes	MGST3	57.5821	40.9282	42.2518	30.9335	31.3451	24.3974
XLOC_012239	LuciCFU	SF3B1CFU	OK	46.6297	23.8124	-0.969536	-3.31572	5e-05	0.000489935	yes	ISYNA1	58.7542	40.8261	40.3088	21.7962	25.0368	24.6041
XLOC_006486	LuciCFU	SF3B1CFU	OK	39.9624	23.5238	-0.764525	-3.30455	5e-05	0.000489935	yes	EBPL	36.0252	40.6061	43.2559	22.8298	24.6819	23.0596
XLOC_025952	LuciCFU	SF3B1CFU	OK	181.665	114.835	-0.661714	-3.28968	5e-05	0.000489935	yes	RPS4Y1	238.468	205.574	100.954	91.5973	98.9481	153.961
XLOC_001509	LuciCFU	SF3B1CFU	OK	27.1884	11.9077	-1.19109	-3.28704	5e-05	0.000489935	yes	MED8	31.096	24.8265	25.6427	10.6813	13.3929	11.649
XLOC_001950	LuciCFU	SF3B1CFU	OK	47.1792	30.7072	-0.619572	-3.28083	5e-05	0.000489935	yes	SPTA1	56.4564	43.4885	41.5928	31.5154	29.7917	30.8147
XLOC_004044	LuciCFU	SF3B1CFU	OK	157.245	101.713	-0.628511	-3.26623	5e-05	0.000489935	yes	REXO2	163.223	155.659	152.853	91.623	110.436	103.079
XLOC_002166	LuciCFU	SF3B1CFU	OK	42.5641	26.8498	-0.664725	-3.25597	5e-05	0.000489935	yes	EIF2D	42.8486	42.7723	42.0713	26.4572	29.7022	24.39
XLOC_000364	LuciCFU	SF3B1CFU	OK	42.0449	25.913	-0.698256	-3.23751	5e-05	0.000489935	yes	AKR1A1	45.4876	41.3654	39.2816	25.6858	28.6043	23.4487
XLOC_014535	LuciCFU	SF3B1CFU	OK	26.3057	14.7188	-0.837712	-3.2344	5e-05	0.000489935	yes	POFUT1	28.0694	27.449	23.3985	14.1299	15.0478	14.9787
XLOC_005472	LuciCFU	SF3B1CFU	OK	30.24	19.0855	-0.663983	-3.23417	5e-05	0.000489935	yes	BRI3BP	28.1078	30.0342	32.5779	18.2681	19.5782	19.4101
XLOC_007099	LuciCFU	SF3B1CFU	OK	37.2672	21.4505	-0.796894	-3.22971	5e-05	0.000489935	yes	RNASE1	52.8685	26.4666	32.4665	18.5999	23.5387	22.2129
XLOC_002785	LuciCFU	SF3B1CFU	OK	312.958	200.926	-0.639307	-3.21734	5e-05	0.000489935	yes	SCD	433.025	223.783	282.068	189.897	226.422	186.459
XLOC_013900	LuciCFU	SF3B1CFU	OK	31.464	20.6156	-0.609967	-3.21254	5e-05	0.000489935	yes	ANAPC1	31.2478	31.514	31.6303	20.5769	20.8457	20.4243
XLOC_001085	LuciCFU	SF3B1CFU	OK	18.733	8.2164	-1.189	-3.19978	5e-05	0.000489935	yes	EPHX1	23.3906	16.6253	16.183	8.04864	8.83911	7.76146
XLOC_024236	LuciCFU	SF3B1CFU	OK	39.9035	25.9911	-0.6185	-3.1958	5e-05	0.000489935	yes	NCS1	49.5055	40.6833	29.5216	24.3415	27.8571	25.7747
XLOC_010384	LuciCFU	SF3B1CFU	OK	54.0602	35.7839	-0.595258	-3.1672	5e-05	0.000489935	yes	CDC27	60.0569	52.1224	50.0013	35.6861	34.5331	37.1324
XLOC_007608	LuciCFU	SF3B1CFU	OK	31.6824	20.6367	-0.618467	-3.15362	5e-05	0.000489935	yes	IVD	30.4125	32.4347	32.1999	19.7554	21.9306	20.2241
XLOC_003179	LuciCFU	SF3B1CFU	OK	46.0236	30.0972	-0.612745	-3.15073	5e-05	0.000489935	yes	GLUD1	48.6785	46.2409	43.1514	30.3612	30.1237	29.8066
XLOC_004011	LuciCFU	SF3B1CFU	OK	51.9423	33.5266	-0.631604	-3.13961	5e-05	0.000489935	yes	ACAT1	64.2051	45.8253	45.7964	32.0048	36.9355	31.6394
XLOC_008216	LuciCFU	SF3B1CFU	OK	58.6113	26.9321	-1.12185	-3.11916	5e-05	0.000489935	yes	RPS17	0	6.55591	169.278	0	80.7603	0.0361218
XLOC_018704	LuciCFU	SF3B1CFU	OK	40.7287	27.0321	-0.59137	-3.09719	5e-05	0.000489935	yes	GALNT10	39.9537	40.983	41.2495	26.2053	27.049	27.8422
XLOC_001218	LuciCFU	SF3B1CFU	OK	41.7817	27.3809	-0.6097	-3.09708	5e-05	0.000489935	yes	NADK	43.3368	42.0181	39.9901	25.5003	30.3748	26.2677
XLOC_011994	LuciCFU	SF3B1CFU	OK	67.4508	42.7888	-0.656602	-3.08598	5e-05	0.000489935	yes	MKNK2	67.8267	63.6852	70.8406	40.0564	46.542	41.7681
XLOC_014917	LuciCFU	SF3B1CFU	OK	67.4815	44.2295	-0.609486	-3.08587	5e-05	0.000489935	yes	TGM2	95.8467	47.364	59.2339	43.9014	54.7512	34.0358
XLOC_002841	LuciCFU	SF3B1CFU	OK	34.7528	22.7543	-0.610991	-3.07102	5e-05	0.000489935	yes	ACSL5	38.0723	32.7496	33.4363	22.7161	24.8727	20.674
XLOC_015010	LuciCFU	SF3B1CFU	OK	49.9992	32.201	-0.634799	-3.05374	5e-05	0.000489935	yes	CTSZ	53.7897	50.8618	45.346	30.1128	34.5938	31.8964
XLOC_005037	LuciCFU	SF3B1CFU	OK	83.515	53.8775	-0.632353	-3.05222	5e-05	0.000489935	yes	MGST1	99.468	76.2424	74.8346	55.3228	51.6164	54.6932
XLOC_008220	LuciCFU	SF3B1CFU	OK	59.7107	28.5545	-1.06427	-3.04253	5e-05	0.000489935	yes	RPS17L	0.590791	8.45563	170.086	2.24536	82.4069	1.01141
XLOC_001897	LuciCFU	SF3B1CFU	OK	34.5958	21.312	-0.698933	-3.04071	5e-05	0.000489935	yes	MUC1	45.2691	28.8343	29.6839	20.5407	24.7684	18.6267
XLOC_012224	LuciCFU	SF3B1CFU	OK	28.8356	17.1135	-0.752714	-3.01247	5e-05	0.000489935	yes	BST2	26.9966	31.1682	28.3419	18.7117	21.3412	11.2876
XLOC_011141	LuciCFU	SF3B1CFU	OK	35.726	23.662	-0.594403	-2.98151	5e-05	0.000489935	yes	STK11	41.3913	33.678	32.1087	21.2152	24.3264	25.4444
XLOC_008282	LuciCFU	SF3B1CFU	OK	73.8803	48.5051	-0.607053	-2.93673	5e-05	0.000489935	yes	SNRPA1	64.8731	75.8294	80.9382	44.9242	47.7195	52.8715
XLOC_022799	LuciCFU	SF3B1CFU	OK	44.2325	29.4611	-0.586297	-2.91695	5e-05	0.000489935	yes	IMPDH1	34.0618	51.8451	46.7906	27.8854	28.7404	31.7575
XLOC_008151	LuciCFU	SF3B1CFU	OK	29.4854	19.3126	-0.610458	-2.91442	5e-05	0.000489935	yes	HEXA	35.7501	27.6513	25.0548	19.5419	18.6484	19.7476
XLOC_015593	LuciCFU	SF3B1CFU	OK	79.6768	51.8352	-0.620227	-2.83704	5e-05	0.000489935	yes	SYNGR1	113.051	64.0567	61.9226	46.2902	58.3945	50.8209
XLOC_024722	LuciCFU	SF3B1CFU	OK	37.8013	24.502	-0.625533	-2.82893	5e-05	0.000489935	yes	ST6GALNAC4	47.1294	33.7584	32.516	23.2781	27.1707	23.0574
XLOC_020370	LuciCFU	SF3B1CFU	OK	228.318	147.976	-0.625688	-2.82703	5e-05	0.000489935	yes	SNHG5	218.805	260.095	206.054	128.578	169.826	145.523
XLOC_020592	LuciCFU	SF3B1CFU	OK	50.1479	31.028	-0.692618	-2.81906	5e-05	0.000489935	yes	PHF10	48.3491	49.2725	52.8222	31.0915	30.6912	31.3014
XLOC_014443	LuciCFU	SF3B1CFU	OK	60.0528	39.9933	-0.586472	-2.79312	5e-05	0.000489935	yes	ITPA	59.9159	62.8268	57.4156	35.6941	41.0118	43.2741
XLOC_009812	LuciCFU	SF3B1CFU	OK	46.2559	26.9543	-0.779123	-2.66155	5e-05	0.000489935	yes	DDX42	44.2235	47.7816	46.7628	25.0368	27.9209	27.9052
XLOC_019014	LuciCFU	SF3B1CFU	OK	31.1962	16.7937	-0.893448	-2.63887	5e-05	0.000489935	yes	CCNH	32.1428	32.5106	28.9351	15.0907	16.9523	18.3382
XLOC_012548	LuciCFU	SF3B1CFU	OK	58.2588	34.4007	-0.760036	-2.59519	5e-05	0.000489935	yes	PIH1D1	62.3754	59.4111	52.9898	32.3333	35.5495	35.3194
XLOC_019909	LuciCFU	SF3B1CFU	OK	48.7422	31.8131	-0.615549	-2.55897	5e-05	0.000489935	yes	AIG1	58.8056	41.1986	46.2225	30.4583	39.5962	25.3849
XLOC_010793	LuciCFU	SF3B1CFU	OK	50.6614	26.551	-0.932121	-2.47769	5e-05	0.000489935	yes	TUBB6	60.5063	50.5516	40.9264	22.7049	27.4598	29.4883
XLOC_018952	LuciCFU	SF3B1CFU	OK	60.3523	33.7294	-0.839403	-2.46989	5e-05	0.000489935	yes	DIMT1	65.2066	58.4152	57.435	33.1798	34.5145	33.4938
XLOC_006701	LuciCFU	SF3B1CFU	OK	60.3685	23.8394	-1.34045	-2.36817	0.00015	0.00126516	yes	REC8	80.3536	50.7909	49.9609	23.469	27.6368	20.4122
XLOC_007110	LuciCFU	SF3B1CFU	OK	25.0567	12.7622	-0.973316	-2.34523	5e-05	0.000489935	yes	METTL3	22.5623	24.5901	28.0178	13.0529	14.5252	10.7086
XLOC_005807	LuciCFU	SF3B1CFU	OK	73.7388	46.3646	-0.669401	-2.21993	0.0001	0.000896711	yes	SARNP	77.2033	73.6059	70.4071	44.2275	47.6334	47.2328
XLOC_016166	LuciCFU	SF3B1CFU	OK	32.2208	20.7105	-0.637629	-2.07555	0.0004	0.00290618	yes	RNF123	37.1029	29.6014	29.9581	19.4901	21.4748	21.1667
XLOC_023374	LuciCFU	SF3B1CFU	OK	18.9771	7.25179	-1.38785	-1.98259	0.002	0.0110454	yes	GPT	24.352	15.6851	16.8941	6.55324	8.02927	7.17286
XLOC_010116	LuciCFU	SF3B1CFU	OK	31.599	17.2368	-0.874382	-1.94786	0.00155	0.00893298	yes	SHMT1	34.1589	31.8917	28.7464	15.7506	17.8578	18.1022
XLOC_011749	LuciCFU	SF3B1CFU	OK	31.4047	16.7617	-0.905814	-1.61017	0.0072	0.0309285	yes	ATF5	29.7297	39.9069	24.5774	14.2948	16.5851	19.405
XLOC_001721	LuciCFU	SF3B1CFU	OK	14.9129	26.4531	0.826874	1.81433	0.0021	0.0114906	yes	DRAM2	15.4997	13.9827	15.2564	27.5294	27.904	23.9259
XLOC_014653	LuciCFU	SF3B1CFU	OK	39.1738	72.3746	0.885595	2.21191	0.0005	0.00349846	yes	ZFAS1	43.9417	40.2276	33.3521	71.6869	73.6499	71.7871
XLOC_012499	LuciCFU	SF3B1CFU	OK	22.8113	34.2425	0.58604	2.30467	5e-05	0.000489935	yes	TMEM160	24.7806	22.6721	20.9811	29.0334	35.4998	38.1942
XLOC_024162	LuciCFU	SF3B1CFU	OK	20.9946	34.0119	0.69602	2.46198	5e-05	0.000489935	yes	MRRF	19.3239	23.1027	20.5573	34.4363	34.2957	33.3037
XLOC_002043	LuciCFU	SF3B1CFU	OK	98.1733	157.705	0.68383	2.47618	0.0001	0.000896711	yes	GAS5	123.944	88.0264	82.5498	159.267	151.439	162.41
XLOC_017427	LuciCFU	SF3B1CFU	OK	41.8795	65.7174	0.650033	2.60889	5e-05	0.000489935	yes	MED28	40.2303	41.2967	44.1114	67.0635	67.5069	62.5819
XLOC_001890	LuciCFU	SF3B1CFU	OK	19.3533	29.4635	0.60635	2.64262	5e-05	0.000489935	yes	PMVK	16.79	21.084	20.1858	29.492	28.8233	30.0751
XLOC_020032	LuciCFU	SF3B1CFU	OK	23.5663	36.3234	0.624176	2.76037	5e-05	0.000489935	yes	TBC1D7	23.1642	23.2077	24.3269	34.3365	37.4948	37.1388
XLOC_011237	LuciCFU	SF3B1CFU	OK	42.9806	66.5597	0.630962	2.82299	5e-05	0.000489935	yes	TRAPPC5	45.3169	44.5835	39.0414	64.3581	65.1973	70.1236
XLOC_003871	LuciCFU	SF3B1CFU	OK	22.6059	35.2926	0.642663	2.85427	5e-05	0.000489935	yes	AIP	18.6867	23.6924	25.4388	36.0799	35.6833	34.1146
XLOC_012859	LuciCFU	SF3B1CFU	OK	19.9055	30.9337	0.636009	2.86257	5e-05	0.000489935	yes	CENPA	19.8374	19.5018	20.3774	30.4271	30.7484	31.6255
XLOC_000091	LuciCFU	SF3B1CFU	OK	45.6717	68.7357	0.589759	2.88609	5e-05	0.000489935	yes	AGTRAP	40.8812	49.4088	46.7252	69.4	70.7384	66.0688
XLOC_011638	LuciCFU	SF3B1CFU	OK	83.5134	129.797	0.636177	2.88897	5e-05	0.000489935	yes	APOE	175.937	34.7917	39.8117	121.229	135.721	132.441
XLOC_023595	LuciCFU	SF3B1CFU	OK	89.0771	137.197	0.623126	2.91072	5e-05	0.000489935	yes	SNHG6	90.6989	89.1764	87.3559	130.243	140.029	141.32
XLOC_017010	LuciCFU	SF3B1CFU	OK	24.3127	39.2363	0.690476	2.97875	5e-05	0.000489935	yes	GATA2	22.4211	28.0331	22.484	36.9649	36.9546	43.7894
XLOC_014453	LuciCFU	SF3B1CFU	OK	23.1649	35.3032	0.607856	3.00162	5e-05	0.000489935	yes	PRNP	19.7222	25.2425	24.5301	36.1595	34.3859	35.3641
XLOC_015778	LuciCFU	SF3B1CFU	OK	16.7966	28.6395	0.769836	3.01428	5e-05	0.000489935	yes	ZMAT5	15.3798	16.9528	18.0571	27.3011	30.078	28.5392
XLOC_013069	LuciCFU	SF3B1CFU	OK	35.4911	54.1428	0.609313	3.02115	5e-05	0.000489935	yes	RPIA	34.9689	34.9795	36.5248	54.1763	54.9975	53.2545
XLOC_019580	LuciCFU	SF3B1CFU	OK	39.63	63.4889	0.679913	3.03072	5e-05	0.000489935	yes	C6orf48	52.2482	34.9486	31.693	66.436	61.3709	62.6598
XLOC_014868	LuciCFU	SF3B1CFU	OK	50.6362	76.34	0.592271	3.04874	5e-05	0.000489935	yes	BCL2L1	43.4093	54.5091	53.9901	76.1625	75.5283	77.3292
XLOC_018732	LuciCFU	SF3B1CFU	OK	39.2576	59.6932	0.604593	3.05091	5e-05	0.000489935	yes	MAT2B	37.377	38.0605	42.3354	61.0477	59.4715	58.5603
XLOC_016660	LuciCFU	SF3B1CFU	OK	22.5642	42.9351	0.928124	3.0605	5e-05	0.000489935	yes	FGD5-AS1	22.8778	20.9363	23.8784	43.2777	43.8875	41.6401
XLOC_006026	LuciCFU	SF3B1CFU	OK	15.2475	28.5648	0.905669	3.06077	5e-05	0.000489935	yes	WSB2	14.8899	15.915	14.9375	28.0207	28.4835	29.1902
XLOC_025658	LuciCFU	SF3B1CFU	OK	26.8037	42.03	0.64899	3.07575	5e-05	0.000489935	yes	ITM2A	21.1609	28.5282	30.7219	43.8369	41.8925	40.3607
XLOC_016006	LuciCFU	SF3B1CFU	OK	18.2541	28.9236	0.664023	3.12596	5e-05	0.000489935	yes	GHRLOS	16.7625	20.0855	17.9144	28.946	29.6319	28.1929
XLOC_015779	LuciCFU	SF3B1CFU	OK	31.1137	47.7721	0.61862	3.13169	5e-05	0.000489935	yes	ASCC2	30.6311	31.4084	31.3016	46.4301	48.2528	48.6335
XLOC_024309	LuciCFU	SF3B1CFU	OK	23.9384	39.9428	0.73861	3.13188	5e-05	0.000489935	yes	C9orf142	21.387	25.6658	24.7623	38.8886	39.7416	41.1982
XLOC_019144	LuciCFU	SF3B1CFU	OK	29.1718	51.3813	0.816667	3.1842	5e-05	0.000489935	yes	DND1	31.1979	28.8547	27.4629	49.493	52.8081	51.8429
XLOC_002131	LuciCFU	SF3B1CFU	OK	39.7488	61.3665	0.626539	3.18839	5e-05	0.000489935	yes	ADIPOR1	40.2302	37.5552	41.4611	63.332	63.3927	57.3749
XLOC_005376	LuciCFU	SF3B1CFU	OK	38.8925	62.2258	0.678019	3.22025	5e-05	0.000489935	yes	ISCU	35.0182	41.6966	39.9629	62.7173	62.2149	61.7452
XLOC_019578	LuciCFU	SF3B1CFU	OK	18.9939	31.2007	0.716043	3.22863	5e-05	0.000489935	yes	HSPA1A	9.02075	15.1504	32.8105	37.2384	36.9838	19.3799
XLOC_020281	LuciCFU	SF3B1CFU	OK	27.2336	43.201	0.665678	3.25316	5e-05	0.000489935	yes	MIR4647	26.0342	27.5595	28.107	42.8494	43.9177	42.8358
XLOC_000481	LuciCFU	SF3B1CFU	OK	20.3073	32.1065	0.660866	3.25332	5e-05	0.000489935	yes	PRKACB	22.5902	18.8143	19.5174	35.1845	28.2807	32.8542
XLOC_004250	LuciCFU	SF3B1CFU	OK	28.7812	63.7911	1.14823	3.3113	5e-05	0.000489935	yes	TAF10	27.1907	28.0388	31.1143	60.5388	71.2653	59.5691
XLOC_018560	LuciCFU	SF3B1CFU	OK	98.2232	152.773	0.637256	3.32173	5e-05	0.000489935	yes	LMNB1	93.0374	99.0595	102.573	147.934	152.703	157.683
XLOC_019146	LuciCFU	SF3B1CFU	OK	25.3509	40.5238	0.676733	3.32566	5e-05	0.000489935	yes	TAF7	24.9042	27.1187	24.0299	43.3292	41.2958	36.9465
XLOC_025708	LuciCFU	SF3B1CFU	OK	34.0087	54.6852	0.685246	3.35736	5e-05	0.000489935	yes	PSMD10	33.2541	33.529	35.243	55.8924	57.4955	50.6677
XLOC_010326	LuciCFU	SF3B1CFU	OK	25.4457	39.9152	0.649519	3.36818	5e-05	0.000489935	yes	STAT3	26.2752	25.4509	24.6109	40.0773	38.743	40.9254
XLOC_014871	LuciCFU	SF3B1CFU	OK	24.4184	40.894	0.743921	3.4361	5e-05	0.000489935	yes	PDRG1	24.8834	25.5529	22.8189	39.9182	42.6091	40.1548
XLOC_000936	LuciCFU	SF3B1CFU	OK	29.0647	45.6895	0.652594	3.464	5e-05	0.000489935	yes	SMG7	26.9662	30.968	29.2599	44.9279	45.6073	46.5334
XLOC_019438	LuciCFU	SF3B1CFU	OK	24.2347	38.5587	0.669982	3.47968	5e-05	0.000489935	yes	JARID2	28.7339	22.099	21.8712	39.2967	40.112	36.2674
XLOC_010619	LuciCFU	SF3B1CFU	OK	310.369	493.893	0.670217	3.54194	5e-05	0.000489935	yes	ACTG1	266.072	360.071	304.963	528.857	493.243	459.58
XLOC_023256	LuciCFU	SF3B1CFU	OK	56.6663	91.0147	0.683609	3.55619	5e-05	0.000489935	yes	LAPTM4B	54.3002	54.6904	61.0082	96.346	85.5333	91.1649
XLOC_021928	LuciCFU	SF3B1CFU	OK	14.7965	25.9026	0.807842	3.56544	5e-05	0.000489935	yes	STARD3NL	14.4235	13.4455	16.5205	27.1726	25.2106	25.3247
XLOC_014902	LuciCFU	SF3B1CFU	OK	75.269	119.794	0.670424	3.5729	5e-05	0.000489935	yes	RBM39	67.8757	80.7762	77.1549	117.063	118.216	124.102
XLOC_020256	LuciCFU	SF3B1CFU	OK	72.1628	116.701	0.693495	3.62642	5e-05	0.000489935	yes	CCND3	58.1502	81.7295	76.6087	116.109	114.704	119.292
XLOC_005792	LuciCFU	SF3B1CFU	OK	22.8853	36.7262	0.682389	3.64108	5e-05	0.000489935	yes	CBX5	24.4273	22.1221	22.1064	39.4294	37.6341	33.1151
XLOC_000451	LuciCFU	SF3B1CFU	OK	20.8676	36.6072	0.810861	3.64163	5e-05	0.000489935	yes	GADD45A	23.2206	21.4602	17.922	35.1924	35.3453	39.2839
XLOC_013213	LuciCFU	SF3B1CFU	OK	29.8287	49.0521	0.717616	3.67496	5e-05	0.000489935	yes	PLEKHB2	25.3214	31.493	32.6717	49.8967	50.6092	46.6506
XLOC_003341	LuciCFU	SF3B1CFU	OK	21.2248	34.498	0.70076	3.71352	5e-05	0.000489935	yes	MKI67	22.3773	18.1843	23.1129	32.0109	31.7666	39.7165
XLOC_023473	LuciCFU	SF3B1CFU	OK	21.938	37.9503	0.790679	3.71409	5e-05	0.000489935	yes	REEP4	21.095	22.6881	22.0308	36.0992	37.6949	40.0566
XLOC_015225	LuciCFU	SF3B1CFU	OK	19.528	44.8968	1.20107	3.76643	5e-05	0.000489935	yes	NA	16.924	25.0259	16.6341	43.2323	54.1942	37.2639
XLOC_001720	LuciCFU	SF3B1CFU	OK	12.8813	23.3526	0.858303	3.76816	5e-05	0.000489935	yes	LRIF1	12.0065	12.3445	14.2929	25.3978	22.2551	22.4048
XLOC_013474	LuciCFU	SF3B1CFU	OK	15.536	27.5507	0.826472	3.77964	5e-05	0.000489935	yes	ITM2C	13.0438	18.2187	15.3456	25.9267	27.4436	29.2819
XLOC_006055	LuciCFU	SF3B1CFU	OK	18.3541	31.99	0.801523	3.78419	5e-05	0.000489935	yes	DIABLO	17.8054	18.3685	18.8883	31.6234	33.9239	30.4227
XLOC_010625	LuciCFU	SF3B1CFU	OK	21.3799	39.6684	0.891735	3.9306	5e-05	0.000489935	yes	FAM195B	20.5631	22.6895	20.8871	39.7803	40.8505	38.3745
XLOC_007692	LuciCFU	SF3B1CFU	OK	14.0636	24.4496	0.797852	3.93204	5e-05	0.000489935	yes	GCOM1	14.2305	13.8217	14.1385	25.7342	21.8711	25.7436
XLOC_018592	LuciCFU	SF3B1CFU	OK	49.6933	85.518	0.783176	4.00548	5e-05	0.000489935	yes	DDX46	48.7321	52.7484	47.5995	83.2013	84.4214	88.9313
XLOC_007089	LuciCFU	SF3B1CFU	OK	16.5285	31.271	0.919866	4.01028	5e-05	0.000489935	yes	CCNB1IP1	19.9349	14.7691	14.8815	31.255	31.2133	31.3447
XLOC_014086	LuciCFU	SF3B1CFU	OK	21.5393	38.1771	0.825734	4.11434	5e-05	0.000489935	yes	SDPR	16.5437	23.9083	24.166	40.2143	32.9613	41.3558
XLOC_005425	LuciCFU	SF3B1CFU	OK	39.1051	68.5263	0.809302	4.11687	5e-05	0.000489935	yes	PRKAB1	50.0804	35.6655	31.5694	68.9482	71.5891	65.0416
XLOC_013939	LuciCFU	SF3B1CFU	OK	19.4713	34.544	0.827086	4.15486	5e-05	0.000489935	yes	HS6ST1	14.8845	21.1471	22.3823	34.4159	32.365	36.8512
XLOC_008953	LuciCFU	SF3B1CFU	OK	20.236	35.8913	0.826709	4.16639	5e-05	0.000489935	yes	RRN3	17.535	21.623	21.55	36.6042	34.9127	36.157
XLOC_005268	LuciCFU	SF3B1CFU	OK	13.1146	23.5624	0.845318	4.29109	5e-05	0.000489935	yes	MDM2	12.0361	13.7829	13.5247	23.5014	20.2812	26.9047
XLOC_000630	LuciCFU	SF3B1CFU	OK	13.4275	26.7033	0.991828	4.37947	5e-05	0.000489935	yes	PHGDH	8.47346	12.4086	19.4004	27.5951	27.7707	24.7441
XLOC_009832	LuciCFU	SF3B1CFU	OK	15.8645	31.6398	0.995943	4.41866	5e-05	0.000489935	yes	AMZ2	13.5453	17.0678	16.9803	34.545	30.7489	29.6256
XLOC_020351	LuciCFU	SF3B1CFU	OK	13.8488	25.7664	0.895731	4.44719	5e-05	0.000489935	yes	TMEM30A	15.4363	12.5386	13.5714	27.5306	23.054	26.7146
XLOC_000304	LuciCFU	SF3B1CFU	OK	56.2283	101.973	0.858817	4.5092	5e-05	0.000489935	yes	CAP1	47.8771	61.2575	59.5502	101.781	102.49	101.647
XLOC_024343	LuciCFU	SF3B1CFU	OK	14.5957	27.3208	0.904454	4.52426	5e-05	0.000489935	yes	AK3	16.9922	13.081	13.7139	28.2597	26.4926	27.2101
XLOC_011761	LuciCFU	SF3B1CFU	OK	12.6023	26.9075	1.09432	4.585	5e-05	0.000489935	yes	CLEC11A	9.30323	15.5879	12.9158	27.9316	26.394	26.3969
XLOC_023502	LuciCFU	SF3B1CFU	OK	11.0977	23.5343	1.08451	4.71645	5e-05	0.000489935	yes	PBK	11.084	10.3471	11.8619	23.3001	22.9793	24.3236
XLOC_011713	LuciCFU	SF3B1CFU	OK	96.431	185.939	0.947257	4.76486	5e-05	0.000489935	yes	BAX	94.9392	97.331	97.0228	181.915	185.241	190.66
XLOC_012501	LuciCFU	SF3B1CFU	OK	12.9802	27.9537	1.10673	4.78215	5e-05	0.000489935	yes	BBC3	14.7146	13.4112	10.8148	24.951	25.8002	33.1099
XLOC_004484	LuciCFU	SF3B1CFU	OK	57.7703	126.223	1.12757	5.07389	5e-05	0.000489935	yes	SNHG1	56.1094	67.9803	49.2211	129.016	121.706	127.946
XLOC_007267	LuciCFU	SF3B1CFU	OK	11.5738	26.3765	1.18838	5.15572	5e-05	0.000489935	yes	ATP6V1D	10.7606	11.3738	12.5871	26.9006	27.0561	25.1728
XLOC_011395	LuciCFU	SF3B1CFU	OK	10.2116	25.8816	1.34173	5.24381	5e-05	0.000489935	yes	GDF15	9.63539	9.69542	11.3039	21.9832	20.5068	35.1549
XLOC_000852	LuciCFU	SF3B1CFU	OK	6.71611	18.145	1.43388	5.45076	5e-05	0.000489935	yes	HSD17B7	6.62435	7.20737	6.31661	18.2333	19.0979	17.1039
XLOC_023165	LuciCFU	SF3B1CFU	OK	29.0554	63.3307	1.1241	5.613	5e-05	0.000489935	yes	SDCBP	33.3923	26.0918	27.6822	65.4327	64.7919	59.7677
XLOC_009255	LuciCFU	SF3B1CFU	OK	80.8761	168.79	1.06144	5.63183	5e-05	0.000489935	yes	SLC7A5	64.5406	93.3324	84.7553	174.144	167.706	164.52
XLOC_001149	LuciCFU	SF3B1CFU	OK	9.48804	21.828	1.202	5.71148	5e-05	0.000489935	yes	DESI2	8.40787	9.91807	10.1382	22.1446	21.5214	21.818
XLOC_003778	LuciCFU	SF3B1CFU	OK	92.8646	196.995	1.08496	5.72465	5e-05	0.000489935	yes	SLC3A2	85.8364	105.294	87.4632	195.787	200.601	194.597
XLOC_013661	LuciCFU	SF3B1CFU	OK	7.86856	19.1134	1.28041	5.79834	5e-05	0.000489935	yes	CYP1B1	2.24383	11.24	10.1219	17.4871	13.5047	26.3483
XLOC_015429	LuciCFU	SF3B1CFU	OK	5.83471	22.4367	1.94312	6.28709	5e-05	0.000489935	yes	GP1BB	5.55047	5.37394	6.57973	19.6516	19.8232	27.8352
XLOC_005795	LuciCFU	SF3B1CFU	OK	10.5164	27.9485	1.41012	6.32555	5e-05	0.000489935	yes	ZNF385A	6.89468	12.1725	12.4821	26.7438	26.4063	30.6952
XLOC_019639	LuciCFU	SF3B1CFU	OK	8.7847	29.8811	1.76617	7.66983	5e-05	0.000489935	yes	CDKN1A	7.34004	9.34801	9.66605	31.7536	28.0442	29.8456
XLOC_001374	LuciCFU	SF3B1CFU	OK	10.4687	38.7976	1.88988	7.81581	5e-05	0.000489935	yes	C1orf63	6.86852	8.60755	15.9301	38.4543	36.371	41.5674
XLOC_020416	LuciCFU	SF3B1CFU	OK	11.8234	38.5254	1.70416	8.05982	5e-05	0.000489935	yes	SESN1	11.9997	10.6962	12.7744	40.6331	37.7089	37.2341
XLOC_002119	LuciCFU	SF3B1CFU	OK	4.5892	24.6248	2.4238	8.86394	5e-05	0.000489935	yes	PHLDA3	3.68241	4.54441	5.54078	23.0889	24.0132	26.7724

## Sheet: Poly
gene_id	sample_1	sample_2	status	value_1	value_2	log2_fold_change	test_stat	p_value	q_value	significant	symbol	LuciPoly_0	LuciPoly_1	LuciPoly_2	SF3B1Poly_0	SF3B1Poly_1	SF3B1Poly_2
XLOC_012579	LuciPoly	SF3B1Poly	OK	13.3544	0.460629	-4.85757	-7.99398	5e-05	0.00116122	yes	FOSL2	23.2526	11.6223	5.18833	0.356487	0.770805	0.254595		UP	536
XLOC_005659	LuciPoly	SF3B1Poly	OK	31.4627	6.29943	-2.32035	-5.20963	5e-05	0.00116122	yes	TUBA1A	19.6819	21.5398	53.1665	6.18425	4.39797	8.31607		DOWN	66
XLOC_024964	LuciPoly	SF3B1Poly	OK	25.8957	5.51255	-2.23192	-4.97816	5e-05	0.00116122	yes	ELK1	44.1713	27.378	6.13765	5.06566	6.83234	4.63964			602
XLOC_000205	LuciPoly	SF3B1Poly	OK	14.1803	3.50519	-2.01632	-2.1681	0.0056	0.0393635	yes	CD52	25.7566	14.3326	2.45154	5.24989	4.54461	0.721075
XLOC_024504	LuciPoly	SF3B1Poly	OK	16.2189	4.01597	-2.01385	-3.86392	5e-05	0.00116122	yes	MAGIX	22.1446	17.3276	9.1844	5.15403	3.14266	3.75124
XLOC_002804	LuciPoly	SF3B1Poly	OK	14.4136	3.96436	-1.86227	-4.28692	5e-05	0.00116122	yes	ACSL5	18.9234	13.5775	10.7398	3.38201	4.2011	4.30997
XLOC_004903	LuciPoly	SF3B1Poly	OK	15.0543	4.43715	-1.76247	-4.02549	5e-05	0.00116122	yes	ENO2	15.3181	15.4278	14.417	2.78926	3.42117	7.10101
XLOC_004177	LuciPoly	SF3B1Poly	OK	189.901	56.1869	-1.75694	-4.15455	5e-05	0.00116122	yes	HBBP1	294.207	158.545	116.95	63.1488	71.2631	34.1488
XLOC_024179	LuciPoly	SF3B1Poly	OK	20.0781	6.52759	-1.621	-3.315	5e-05	0.00116122	yes	ZDHHC12	18.6522	16.8044	24.7778	5.21094	4.88069	9.49113
XLOC_015174	LuciPoly	SF3B1Poly	OK	178.306	58.8142	-1.60012	-2.6624	5e-05	0.00116122	yes	HMOX1	431.304	94.6986	8.91569	63.2389	98.7984	14.4054
XLOC_018153	LuciPoly	SF3B1Poly	OK	96.7961	32.4552	-1.5765	-2.93164	5e-05	0.00116122	yes	EGR1	83.5443	172.267	34.5769	30.5732	65.6137	1.17859
XLOC_004178	LuciPoly	SF3B1Poly	OK	3280.09	1161.99	-1.49714	-2.07251	0.0006	0.00818571	yes	HBG1	5582.92	2573.46	1683.89	1019.65	1937.18	529.13
XLOC_012513	LuciPoly	SF3B1Poly	OK	197.517	76.796	-1.36287	-2.5724	5e-05	0.00116122	yes	C2orf48	146.496	159.166	286.889	40.2692	57.1622	132.957
XLOC_019913	LuciPoly	SF3B1Poly	OK	53.2157	22.0487	-1.27116	-2.89394	5e-05	0.00116122	yes	SLC22A16	56.5901	54.0775	48.9795	11.5993	21.3512	33.1955
XLOC_015514	LuciPoly	SF3B1Poly	OK	40.4506	18.1262	-1.15809	-2.92312	5e-05	0.00116122	yes	TTLL12	37.4613	39.5044	44.3861	18.1275	17.1828	19.0683
XLOC_008109	LuciPoly	SF3B1Poly	OK	78.9293	36.0546	-1.13038	-2.57535	5e-05	0.00116122	yes	PRC1	74.7661	71.1323	90.8896	20.9385	32.4954	54.7298
XLOC_021374	LuciPoly	SF3B1Poly	OK	235.186	108.519	-1.11586	-2.21346	0.0001	0.00205911	yes	AQP1	213.639	217.987	273.932	57.2651	97.2746	171.017
XLOC_005658	LuciPoly	SF3B1Poly	OK	1252.77	579.16	-1.11309	-1.63063	0.00575	0.0401124	yes	TUBA1B	1259.22	1135.23	1363.86	332.296	470.266	934.918
XLOC_000057	LuciPoly	SF3B1Poly	OK	82.1781	38.0755	-1.10989	-2.33129	5e-05	0.00116122	yes	ESPN	118.982	88.8365	38.7162	37.7168	58.8503	17.6594
XLOC_012533	LuciPoly	SF3B1Poly	OK	31.0206	14.5245	-1.09473	-2.66878	5e-05	0.00116122	yes	RHOB	29.1894	37.5509	26.3214	14.8822	21.3455	7.34593
XLOC_014294	LuciPoly	SF3B1Poly	OK	20.9832	9.89703	-1.08416	-2.62836	5e-05	0.00116122	yes	CSE1L	18.2905	18.142	26.5169	7.50408	7.947	14.24
XLOC_019722	LuciPoly	SF3B1Poly	OK	20.1047	10.0294	-1.00329	-2.07271	0.00035	0.00545331	yes	CCDC167	19.4283	17.8954	22.9904	6.72963	9.11602	14.2427
XLOC_005668	LuciPoly	SF3B1Poly	OK	61.9061	30.9936	-0.998111	-2.28479	5e-05	0.00116122	yes	RACGAP1	66.7571	57.6874	61.2737	17.4206	25.5464	50.0138
XLOC_006937	LuciPoly	SF3B1Poly	OK	32.6444	16.5399	-0.980883	-2.37322	5e-05	0.00116122	yes	KIF26A	36.8009	29.102	32.0304	12.9477	22.0739	14.5982
XLOC_025312	LuciPoly	SF3B1Poly	OK	25.7006	13.1724	-0.96428	-2.41993	5e-05	0.00116122	yes	IRAK1	31.8595	28.1997	17.0425	10.1027	13.0161	16.3985
XLOC_005029	LuciPoly	SF3B1Poly	OK	33.397	17.1542	-0.961157	-2.25003	0.0001	0.00205911	yes	TMEM106C	29.9848	29.1959	41.0104	9.29316	12.9313	29.2382
XLOC_001375	LuciPoly	SF3B1Poly	OK	104.055	54.1497	-0.942319	-2.26217	5e-05	0.00116122	yes	MIR3917	94.8112	88.9631	128.39	44.2681	37.5509	80.6302
XLOC_007713	LuciPoly	SF3B1Poly	OK	21.9404	11.5538	-0.925218	-1.73241	0.00395	0.0314806	yes	FANCI	15.9889	19.0027	30.8295	6.67369	9.79875	18.189
XLOC_019106	LuciPoly	SF3B1Poly	OK	53.8048	28.5504	-0.914223	-2.21636	5e-05	0.00116122	yes	KIFC1	56.2473	51.2539	53.9133	17.3811	24.2805	43.9897
XLOC_000209	LuciPoly	SF3B1Poly	OK	24.0967	12.7967	-0.913063	-2.26663	5e-05	0.00116122	yes	RPS6KA1	20.4139	19.9308	31.9453	10.7777	9.96182	17.6505
XLOC_003715	LuciPoly	SF3B1Poly	OK	42.5291	22.6318	-0.910098	-2.20506	0.00015	0.00289495	yes	FEN1	36.0398	36.4222	55.1251	15.1379	17.0972	35.6603
XLOC_004491	LuciPoly	SF3B1Poly	OK	81.4554	43.6374	-0.900445	-2.23391	0.0002	0.00357355	yes	CFL1	64.4368	71.4477	108.482	49.0302	29.6491	52.2328
XLOC_008239	LuciPoly	SF3B1Poly	OK	31.0988	16.6897	-0.897902	-2.10956	0.0002	0.00357355	yes	SRRM2	24.3998	34.5426	34.3541	13.3824	18.4021	18.2846
XLOC_008910	LuciPoly	SF3B1Poly	OK	33.1113	18.1212	-0.869651	-2.07774	0.0004	0.00603706	yes	SHCBP1	32.3487	30.2784	36.7069	9.97564	15.297	29.0908
XLOC_004675	LuciPoly	SF3B1Poly	OK	28.2591	15.5664	-0.860284	-2.06804	0.00015	0.00289495	yes	RDX	27.5562	25.927	31.2941	9.55387	13.428	23.7172
XLOC_009402	LuciPoly	SF3B1Poly	OK	26.9343	14.9114	-0.853027	-2.14498	0.00015	0.00289495	yes	TAF15	23.9559	26.5651	30.282	12.9326	12.8062	18.9955
XLOC_015680	LuciPoly	SF3B1Poly	OK	23.1728	12.8309	-0.852815	-2.13654	0.00045	0.00659405	yes	MLH1	23.5046	21.5947	24.4191	9.27136	11.2046	18.0166
XLOC_018483	LuciPoly	SF3B1Poly	OK	23.0592	12.8833	-0.839847	-2.04057	0.0006	0.00818571	yes	DEPDC1B	24.482	21.2941	23.4015	7.33142	11.0627	20.2557
XLOC_003431	LuciPoly	SF3B1Poly	OK	56.0597	31.3662	-0.837753	-1.93085	0.001	0.0116857	yes	RRM1	44.1915	46.3615	77.6263	19.8175	24.0133	50.2679
XLOC_007950	LuciPoly	SF3B1Poly	OK	37.2935	20.8709	-0.837433	-2.02609	0.00035	0.00545331	yes	KIAA0101	27.7549	28.6632	55.4624	18.7524	14.829	29.0312
XLOC_008018	LuciPoly	SF3B1Poly	OK	23.1089	13.0546	-0.823889	-1.84116	0.0014	0.0150575	yes	COX5A	21.4564	20.7884	27.0819	17.1738	9.60852	12.3815
XLOC_011082	LuciPoly	SF3B1Poly	OK	32.19	18.2146	-0.82152	-2.00881	0.0006	0.00818571	yes	MIR639	26.9952	29.7011	39.8738	17.3109	14.3049	23.0281
XLOC_024122	LuciPoly	SF3B1Poly	OK	37.5713	21.718	-0.790738	-1.51677	0.0065	0.0435614	yes	PHF19	39.3771	39.8491	33.4877	14.981	20.8418	29.3313
XLOC_013604	LuciPoly	SF3B1Poly	OK	33.466	19.4472	-0.783131	-1.83713	0.00145	0.015475	yes	CKAP2L	34.8716	31.3393	34.1871	9.55575	17.4366	31.3494
XLOC_015981	LuciPoly	SF3B1Poly	OK	32.717	19.0153	-0.782877	-1.91903	0.00125	0.0139451	yes	MCM2	25.3628	25.0697	47.7186	17.106	17.3677	22.5723
XLOC_003054	LuciPoly	SF3B1Poly	OK	32.1843	18.8134	-0.774598	-1.86281	0.001	0.0116857	yes	ZWINT	25.4294	26.4645	44.659	14.8188	13.7723	27.8491
XLOC_011910	LuciPoly	SF3B1Poly	OK	31.4301	18.5406	-0.761456	-1.93785	0.00085	0.0104742	yes	DDX39A	30.2413	31.4686	32.5804	20.1549	16.9889	18.4781
XLOC_009649	LuciPoly	SF3B1Poly	OK	124.257	73.5967	-0.755617	-1.72061	0.00315	0.0270091	yes	KPNA2	167.634	114.045	91.0932	50.4681	66.136	104.186
XLOC_011854	LuciPoly	SF3B1Poly	OK	105.883	63.2825	-0.742589	-1.8157	0.00145	0.015475	yes	CDKN2D	140.252	97.3877	80.0081	47.2136	72.0022	70.6316
XLOC_019720	LuciPoly	SF3B1Poly	OK	46.1632	27.7506	-0.734223	-1.85568	0.0012	0.0134415	yes	MTCH1	50.2847	44.91	43.2947	23.2486	30.912	29.0912
XLOC_008228	LuciPoly	SF3B1Poly	OK	51.7194	31.1771	-0.730217	-1.65764	0.00365	0.0299738	yes	CCNF	53.3099	48.7159	53.1323	15.3483	26.0816	52.1015
XLOC_010386	LuciPoly	SF3B1Poly	OK	25.801	15.584	-0.727363	-1.55464	0.0078	0.0497744	yes	MIR636	19.9192	24.7408	32.743	17.8767	12.2873	16.5879
XLOC_000292	LuciPoly	SF3B1Poly	OK	41.1709	25.004	-0.719464	-1.76078	0.00235	0.0218951	yes	CDCA8	48.107	37.3462	38.0594	15.8084	21.2832	37.9205
XLOC_015271	LuciPoly	SF3B1Poly	OK	28.4791	17.4589	-0.705937	-1.66599	0.00485	0.0359146	yes	GTSE1	29.2753	28.2448	27.9172	10.9595	15.2218	26.1955
XLOC_014278	LuciPoly	SF3B1Poly	OK	76.3435	47.6972	-0.678602	-1.64991	0.00505	0.0369023	yes	UBE2C	101.091	70.5608	57.3786	31.5934	40.2851	71.213
XLOC_024903	LuciPoly	SF3B1Poly	OK	41.3518	25.8387	-0.678419	-1.66701	0.0041	0.0322813	yes	RBBP7	35.2465	38.1494	50.6596	18.9932	20.0435	38.4793
XLOC_013334	LuciPoly	SF3B1Poly	OK	47.663	29.9164	-0.671933	-1.6838	0.00335	0.0282001	yes	PPM1G	49.9569	44.5328	48.4993	25.2617	26.4123	38.0752
XLOC_000854	LuciPoly	SF3B1Poly	OK	181.879	114.31	-0.670024	-1.58383	0.0056	0.0393635	yes	MGST3	210.448	169.305	165.883	102.285	118.964	121.681
XLOC_017619	LuciPoly	SF3B1Poly	OK	149.596	94.1857	-0.667491	-1.62927	0.0047	0.0351801	yes	H2AFZ	131.351	130.209	187.228	75.9097	76.1404	130.507
XLOC_011067	LuciPoly	SF3B1Poly	OK	41.9774	26.4405	-0.666863	-1.60158	0.0052	0.0375036	yes	IER2	42.008	57.0484	26.876	26.827	38.6149	13.8797
XLOC_024178	LuciPoly	SF3B1Poly	OK	62.9629	39.6947	-0.665555	-1.5934	0.0064	0.0432049	yes	WDR34	58.7082	58.9104	71.27	21.3367	33.4816	64.2658
XLOC_002702	LuciPoly	SF3B1Poly	OK	44.0239	27.775	-0.664501	-1.51958	0.00775	0.0495696	yes	KIF11	45.4644	40.4349	46.1725	16.7615	23.5068	43.0568
XLOC_015161	LuciPoly	SF3B1Poly	OK	119.423	75.3457	-0.664483	-1.59187	0.00475	0.0354586	yes	YWHAH	116.655	103.177	138.438	56.6488	75.5196	93.8689
XLOC_004379	LuciPoly	SF3B1Poly	OK	38.2924	24.2006	-0.662012	-1.63179	0.00495	0.0363876	yes	SLC43A3	32.0887	31.1806	51.6077	23.4412	20.3526	28.808
XLOC_004900	LuciPoly	SF3B1Poly	OK	47.1276	29.8886	-0.656976	-1.55449	0.0065	0.0435614	yes	TPI1	52.6838	44.8478	43.8513	33.4995	28.0972	28.0693
XLOC_000350	LuciPoly	SF3B1Poly	OK	43.179	27.8327	-0.633551	-1.52381	0.00765	0.0491285	yes	KIF2C	45.6006	39.9659	43.9707	15.1816	24.1325	44.1839
XLOC_005375	LuciPoly	SF3B1Poly	OK	28.6969	43.9221	0.614051	1.55046	0.00765	0.0491285	yes	PSMD9	30.902	28.45	26.7387	44.2135	47.7581	39.7947
XLOC_014425	LuciPoly	SF3B1Poly	OK	18.7772	28.8186	0.618019	1.5543	0.006	0.0412588	yes	C20orf27	17.5198	17.2067	21.6051	28.3589	27.0534	31.0435
XLOC_016419	LuciPoly	SF3B1Poly	OK	163.015	250.515	0.619888	1.52204	0.00715	0.046924	yes	RPL29	156.467	150.865	181.715	298.432	233.058	220.055
XLOC_004891	LuciPoly	SF3B1Poly	OK	71.1069	109.431	0.621961	1.52081	0.00675	0.0449108	yes	GAPDH	61.9414	65.9355	85.4436	145.361	94.9109	88.021
XLOC_013052	LuciPoly	SF3B1Poly	OK	23.2321	35.7546	0.622012	1.56432	0.00605	0.0414739	yes	COQ10B	29.8285	22.5444	17.3233	34.281	44.6484	28.3345
XLOC_006605	LuciPoly	SF3B1Poly	OK	44.2695	68.2228	0.623942	1.57994	0.00635	0.0429984	yes	PSMA6	50.4083	41.3294	41.0707	70.4557	79.8591	54.3537
XLOC_008576	LuciPoly	SF3B1Poly	OK	54.0157	83.5513	0.629284	1.55062	0.00715	0.046924	yes	PSMD7	67.1459	52.5249	42.3762	79.6244	103.521	67.5082
XLOC_000256	LuciPoly	SF3B1Poly	OK	29.6181	45.8419	0.630186	1.59382	0.0059	0.0408246	yes	EIF3I	33.994	29.509	25.3514	53.2248	50.5589	33.7419
XLOC_011870	LuciPoly	SF3B1Poly	OK	86.4647	134.373	0.636056	1.52894	0.0078	0.0497744	yes	ELOF1	121.911	81.7132	55.7698	147.357	164.388	91.3729
XLOC_010988	LuciPoly	SF3B1Poly	OK	25.9967	40.4117	0.636444	1.52022	0.00755	0.0487122	yes	MAP2K7	35.5583	26.529	15.9028	44.1506	51.0989	25.9856
XLOC_018716	LuciPoly	SF3B1Poly	OK	173.594	271.502	0.645247	1.59301	0.0046	0.0346188	yes	RPS14	188.423	162.26	170.099	329.341	261.582	223.583
XLOC_023141	LuciPoly	SF3B1Poly	OK	218.361	341.587	0.645536	1.58806	0.0054	0.0383469	yes	RPL30	234.343	203.652	217.088	377.47	335.369	311.921
XLOC_018723	LuciPoly	SF3B1Poly	OK	28.2949	44.362	0.648781	1.55639	0.00755	0.0487122	yes	CCDC69	32.5736	31.2776	21.0336	47.0937	59.5895	26.4028
XLOC_004726	LuciPoly	SF3B1Poly	OK	204.894	321.302	0.649051	1.55848	0.00645	0.0434101	yes	RPS25	230.117	189.313	195.252	374.685	343.794	245.426
XLOC_010522	LuciPoly	SF3B1Poly	OK	43.3957	68.1196	0.650519	1.63526	0.0048	0.0357355	yes	MYL12A	55.6201	42.8763	31.6905	71.9125	78.4027	54.0437
XLOC_005200	LuciPoly	SF3B1Poly	OK	76.0105	119.387	0.651379	1.56289	0.00645	0.0434101	yes	CCT2	85.8151	67.0121	75.2045	122.339	130.32	105.503
XLOC_007270	LuciPoly	SF3B1Poly	OK	33.1298	52.0447	0.651624	1.58706	0.00565	0.0395893	yes	C14orf2	40.6591	32.2934	26.4368	53.9551	66.0927	36.0863
XLOC_008970	LuciPoly	SF3B1Poly	OK	39.5572	62.1466	0.651736	1.56568	0.00695	0.045938	yes	FAM96B	54.4313	40.5729	23.6673	66.1388	80.589	39.712
XLOC_018616	LuciPoly	SF3B1Poly	OK	17.7252	27.9102	0.654993	1.6472	0.0044	0.033616	yes	IRF1	21.1277	18.4183	13.6295	26.3476	33.7915	23.5914
XLOC_000179	LuciPoly	SF3B1Poly	OK	193.639	305.157	0.656185	1.59956	0.00515	0.0373375	yes	RPL11	204.607	180.726	195.583	352.071	305.421	257.98
XLOC_010540	LuciPoly	SF3B1Poly	OK	25.9547	40.9213	0.656858	1.58563	0.0064	0.0432049	yes	RALBP1	34.6842	24.1212	19.0586	40.3328	49.4458	32.9853
XLOC_018783	LuciPoly	SF3B1Poly	OK	30.4153	48.0587	0.660002	1.63083	0.0047	0.0351801	yes	KIAA1191	36.5823	32.2533	22.4102	47.328	60.4968	36.3513
XLOC_000788	LuciPoly	SF3B1Poly	OK	19.6217	31.0452	0.661919	1.65752	0.0046	0.0346188	yes	PRCC	24.2517	19.8824	14.7311	36.7167	35.1415	21.2774
XLOC_024457	LuciPoly	SF3B1Poly	OK	31.6536	50.143	0.663681	1.67939	0.0037	0.0302276	yes	ATP6AP2	34.6132	30.3385	30.009	47.3367	61.7954	41.297
XLOC_001239	LuciPoly	SF3B1Poly	OK	25.3803	40.3006	0.667092	1.69449	0.0043	0.0332185	yes	RPL22	24.5092	23.0876	28.5441	48.9549	38.2135	33.7334
XLOC_011142	LuciPoly	SF3B1Poly	OK	24.0504	38.1909	0.66717	1.67688	0.00365	0.0299738	yes	KXD1	27.407	24.635	20.1092	39.9636	43.8057	30.8035
XLOC_019103	LuciPoly	SF3B1Poly	OK	156.721	249.006	0.667982	1.6463	0.0037	0.0302276	yes	RPS18	161.885	134.634	173.645	329.985	246.561	170.473
XLOC_005269	LuciPoly	SF3B1Poly	OK	16.9871	26.9931	0.668148	1.6074	0.00475	0.0354586	yes	SCYL2	20.6257	16.9702	13.3654	27.4798	32.1241	21.3754
XLOC_000742	LuciPoly	SF3B1Poly	OK	329.979	524.833	0.669484	1.64942	0.00385	0.0310636	yes	RPS27	336.334	304.4	349.202	591.077	495.806	487.616
XLOC_006127	LuciPoly	SF3B1Poly	OK	178.455	284.089	0.670787	1.54541	0.006	0.0412588	yes	RGCC	222.935	174.259	138.169	267.442	321.364	263.461
XLOC_011927	LuciPoly	SF3B1Poly	OK	52.1719	83.1561	0.672548	1.5854	0.00545	0.0385537	yes	AKAP8L	70.283	54.9634	31.2694	86.77	101.603	61.0948
XLOC_000298	LuciPoly	SF3B1Poly	OK	18.3703	29.3142	0.674227	1.70776	0.0035	0.0290434	yes	AKIRIN1	21.5185	18.3892	15.2031	30.948	34.8939	22.1008
XLOC_018658	LuciPoly	SF3B1Poly	OK	34.6444	55.3842	0.676853	1.63429	0.00415	0.0325132	yes	ETF1	38.2174	34.4162	31.2995	58.5458	62.7089	44.8979
XLOC_023816	LuciPoly	SF3B1Poly	OK	283.745	453.684	0.677093	1.52136	0.00745	0.0482356	yes	RPS6	268.79	250.347	332.099	538.813	405.534	416.706
XLOC_018565	LuciPoly	SF3B1Poly	OK	29.1232	46.6082	0.678416	1.54578	0.00745	0.0482356	yes	ELL2	38.8603	28.0472	20.462	45.4714	60.4745	33.8787
XLOC_018396	LuciPoly	SF3B1Poly	OK	29.6288	47.4262	0.678682	1.53606	0.0072	0.0471126	yes	ANKH	28.3936	28.3686	32.1243	49.3643	47.5017	45.4125
XLOC_007479	LuciPoly	SF3B1Poly	OK	27.7416	44.4485	0.680086	1.64092	0.00465	0.0349476	yes	CHP1	38.8214	26.0181	18.3851	43.4892	56.8037	33.0526
XLOC_005136	LuciPoly	SF3B1Poly	OK	59.8747	95.9506	0.680346	1.60951	0.0043	0.0332185	yes	PA2G4	68.6656	55.7734	55.185	103.442	109.037	75.3732
XLOC_017317	LuciPoly	SF3B1Poly	OK	42.2644	67.7728	0.681263	1.6153	0.00555	0.0391113	yes	MSMO1	57.6731	39.1401	29.98	53.7665	89.8544	59.6974
XLOC_014571	LuciPoly	SF3B1Poly	OK	22.5735	36.2356	0.68278	1.59744	0.0054	0.0383469	yes	C20orf111	36.6496	19.4199	11.6509	34.6612	54.3605	19.6852
XLOC_021956	LuciPoly	SF3B1Poly	OK	36.8905	59.2497	0.683557	1.64593	0.00405	0.0320242	yes	NT5C3	52.2965	34.0582	24.3168	62.3093	69.3468	46.0929
XLOC_002329	LuciPoly	SF3B1Poly	OK	61.5449	98.8527	0.683641	1.73502	0.0025	0.0230025	yes	NA	61.6831	57.2179	65.7336	100.634	114.729	81.195
XLOC_023495	LuciPoly	SF3B1Poly	OK	139.654	224.39	0.684153	1.54306	0.00685	0.0454669	yes	CTSL1	176.842	134.932	107.188	244.671	235.293	193.207
XLOC_009297	LuciPoly	SF3B1Poly	OK	29.3376	47.1538	0.684624	1.69748	0.0043	0.0332185	yes	ALKBH5	33.5699	27.1393	27.3035	46.9944	53.9106	40.5564
XLOC_001908	LuciPoly	SF3B1Poly	OK	38.1653	61.4595	0.687375	1.62197	0.00545	0.0385537	yes	ARHGEF2	40.5112	41.2993	32.6854	59.0146	71.5791	53.7849
XLOC_010292	LuciPoly	SF3B1Poly	OK	24.6575	39.7468	0.688812	1.7376	0.00265	0.0239647	yes	CCDC47	25.3726	24.8741	23.7258	40.8118	41.9185	36.5102
XLOC_018441	LuciPoly	SF3B1Poly	OK	46.9655	75.845	0.691454	1.72391	0.0029	0.0255375	yes	LOC100506548	46.7655	43.2693	50.8617	94.0797	69.5105	63.9449
XLOC_013676	LuciPoly	SF3B1Poly	OK	94.9029	153.422	0.692981	1.6271	0.00415	0.0325132	yes	MMADHC	130.323	84.516	69.8697	155.868	186.526	117.871
XLOC_011128	LuciPoly	SF3B1Poly	OK	138.189	223.59	0.694209	1.71647	0.0029	0.0255375	yes	RPL18A	137.464	132.807	144.296	273.404	217.572	179.792
XLOC_017466	LuciPoly	SF3B1Poly	OK	137.487	222.525	0.694669	1.70512	0.0031	0.026746	yes	RPL9	146.712	120.199	145.55	269.46	215.004	183.11
XLOC_006807	LuciPoly	SF3B1Poly	OK	46.1113	74.735	0.696665	1.59878	0.0054	0.0383469	yes	PAPOLA	51.4848	44.3169	42.5321	70.7393	89.1594	64.3063
XLOC_009881	LuciPoly	SF3B1Poly	OK	136.631	221.465	0.696795	1.74104	0.00315	0.0270091	yes	RPL26	129.812	130.929	149.153	274.215	217.119	173.062
XLOC_010059	LuciPoly	SF3B1Poly	OK	31.7896	51.5344	0.69698	1.72508	0.0028	0.0249746	yes	GSDMB	37.5763	30.9223	26.8702	56.9496	56.247	41.4066
XLOC_006335	LuciPoly	SF3B1Poly	OK	26.9731	43.775	0.698587	1.65294	0.00465	0.0349476	yes	SPG20	32.0557	27.0958	21.7676	43.6175	52.0967	35.6107
XLOC_003045	LuciPoly	SF3B1Poly	OK	62.361	101.218	0.698747	1.72403	0.00235	0.0218951	yes	TIMM23	77.3051	61.7775	48.0004	109.952	121.604	72.0968
XLOC_002148	LuciPoly	SF3B1Poly	OK	38.3052	62.2037	0.69946	1.59959	0.0065	0.0435614	yes	PPP1R15B	40.3576	38.0658	36.4922	64.46	77.0215	45.1296
XLOC_018167	LuciPoly	SF3B1Poly	OK	59.5303	96.7027	0.699931	1.68302	0.0038	0.0309305	yes	IK	74.6559	60.0939	43.8412	96.3469	116.181	77.5803
XLOC_012990	LuciPoly	SF3B1Poly	OK	38.3013	62.2404	0.700456	1.67065	0.0042	0.0327429	yes	CYBRD1	42.7845	32.3828	39.7368	58.1146	65.8537	62.7528
XLOC_005208	LuciPoly	SF3B1Poly	OK	16.4777	26.8094	0.702225	1.61149	0.00545	0.0385537	yes	TBC1D15	22.3333	16.1273	10.9724	24.9872	35.3198	20.1212
XLOC_024550	LuciPoly	SF3B1Poly	OK	17.0923	27.8547	0.704573	1.79059	0.00165	0.0169876	yes	APEX2	15.8585	15.8846	19.5339	24.8578	33.5554	25.1509
XLOC_014749	LuciPoly	SF3B1Poly	OK	19.0033	30.9902	0.705562	1.64442	0.0043	0.0332185	yes	BACH1	25.0197	18.6772	13.3131	27.5197	41.809	23.642
XLOC_008687	LuciPoly	SF3B1Poly	OK	24.2162	39.4972	0.705777	1.78041	0.00225	0.0212675	yes	SPSB3	29.7454	23.9122	18.9911	41.8014	45.7239	30.9663
XLOC_009430	LuciPoly	SF3B1Poly	OK	185.966	304.046	0.709256	1.69748	0.0032	0.0273531	yes	RPL19	185.527	174.278	198.092	369.333	301.137	241.669
XLOC_006093	LuciPoly	SF3B1Poly	OK	52.298	85.5849	0.710601	1.77236	0.0022	0.0209558	yes	POMP	64.3902	50.2721	42.2317	87.3261	101.473	67.9559
XLOC_003600	LuciPoly	SF3B1Poly	OK	25.7565	42.1935	0.71208	1.54434	0.0078	0.0497744	yes	ATG13	31.73	26.4648	19.0748	42.2435	53.4918	30.845
XLOC_009853	LuciPoly	SF3B1Poly	OK	20.2687	33.2309	0.71327	1.69196	0.0035	0.0290434	yes	PHF23	31.5974	18.3927	10.816	36.9057	43.2896	19.4974
XLOC_011468	LuciPoly	SF3B1Poly	OK	278.71	457.13	0.713839	1.6662	0.00315	0.0270091	yes	RPS11	297.584	260.524	278.023	490.363	492.337	388.692
XLOC_017902	LuciPoly	SF3B1Poly	OK	72.466	118.916	0.714567	1.63571	0.0046	0.0346188	yes	TARS	72.4992	67.1347	77.7642	131.293	121.718	103.737
XLOC_016523	LuciPoly	SF3B1Poly	OK	200.472	329.025	0.714797	1.75567	0.002	0.0195207	yes	RPL24	224.599	184.293	192.525	380.178	330.778	276.12
XLOC_007145	LuciPoly	SF3B1Poly	OK	62.7683	103.072	0.715548	1.68146	0.0029	0.0255375	yes	PLEK2	86.0721	66.6108	35.6221	103.744	146.425	59.0485
XLOC_011745	LuciPoly	SF3B1Poly	OK	16.1226	26.486	0.716143	1.675	0.0039	0.0312169	yes	DOHH	23.8579	17.0006	7.50929	30.5062	34.8742	14.0774
XLOC_020083	LuciPoly	SF3B1Poly	OK	69.4393	114.085	0.716289	1.81085	0.00175	0.017737	yes	PSMB1	79.3487	66.014	62.9552	117.85	133.132	91.274
XLOC_001520	LuciPoly	SF3B1Poly	OK	100.853	165.702	0.716332	1.63547	0.00435	0.0333952	yes	PRDX1	157.44	91.5313	53.5886	177.376	202.572	117.158
XLOC_007048	LuciPoly	SF3B1Poly	OK	16.1634	26.5585	0.716445	1.74841	0.0027	0.0243373	yes	EAPP	21.3864	15.2139	11.8898	30.4526	31.2048	18.0181
XLOC_003272	LuciPoly	SF3B1Poly	OK	41.4648	68.2649	0.719255	1.82236	0.0015	0.0158408	yes	RGS10	37.7373	37.9786	48.6786	55.5376	72.108	77.1491
XLOC_025163	LuciPoly	SF3B1Poly	OK	136.54	224.811	0.719388	1.8352	0.00115	0.0129997	yes	RPL39	145.049	121.329	143.242	254.541	221.157	198.735
XLOC_010046	LuciPoly	SF3B1Poly	OK	54.6388	89.98	0.719678	1.76021	0.00335	0.0282001	yes	RPL23	61.5597	50.8347	51.522	133.488	75.4943	60.9574
XLOC_016411	LuciPoly	SF3B1Poly	OK	36.4825	60.0936	0.720008	1.73909	0.00205	0.019834	yes	CISH	24.3095	42.0562	43.0817	44.6521	85.263	50.3657
XLOC_004633	LuciPoly	SF3B1Poly	OK	22.1454	36.4823	0.72019	1.82949	0.0017	0.0173094	yes	CWC15	25.2083	21.8742	19.3538	37.4306	41.4747	30.5418
XLOC_008692	LuciPoly	SF3B1Poly	OK	20.5036	33.7859	0.720546	1.71098	0.00305	0.0264174	yes	MSRB1	29.9648	21.184	10.362	40.8551	45.0791	15.4235
XLOC_001207	LuciPoly	SF3B1Poly	OK	21.6289	35.6537	0.721092	1.62014	0.0043	0.0332185	yes	MRPL20	24.9718	20.2253	19.6896	40.5272	39.9554	26.4786
XLOC_019540	LuciPoly	SF3B1Poly	OK	74.3064	122.604	0.722453	1.54867	0.0059	0.0408246	yes	C6orf62	105.886	72.9928	44.0405	117.297	164.467	86.0494
XLOC_012546	LuciPoly	SF3B1Poly	OK	63.3684	104.581	0.722786	1.57912	0.0057	0.0398389	yes	RAB10	78.8636	64.0702	47.1713	106.79	135.731	71.2219
XLOC_014796	LuciPoly	SF3B1Poly	OK	30.6012	50.5078	0.722921	1.65318	0.00375	0.0305909	yes	DYRK1A	38.5515	28.9289	24.3231	47.7242	64.3481	39.4512
XLOC_007600	LuciPoly	SF3B1Poly	OK	298.894	493.411	0.723155	1.71836	0.0026	0.0236476	yes	RPLP1	282.291	271.795	342.597	594.108	490.809	395.316
XLOC_007518	LuciPoly	SF3B1Poly	OK	19.5561	32.3219	0.724888	1.76396	0.0024	0.022286	yes	BLOC1S6	25.1639	18.1419	15.3626	29.5163	42.5799	24.8693
XLOC_014062	LuciPoly	SF3B1Poly	OK	21.9673	36.3622	0.72708	1.71703	0.00275	0.0246876	yes	RBCK1	21.6093	23.0453	21.2474	37.5478	38.8443	32.6945
XLOC_012581	LuciPoly	SF3B1Poly	OK	57.145	94.6677	0.728245	1.57924	0.00495	0.0363876	yes	PPP1CB	73.3573	54.732	43.3456	86.0002	119.076	78.9271
XLOC_001902	LuciPoly	SF3B1Poly	OK	26.6694	44.2676	0.731064	1.7723	0.00295	0.025916	yes	YY1AP1	33.7298	25.9601	20.3184	43.5848	56.559	32.6589
XLOC_001529	LuciPoly	SF3B1Poly	OK	26.9481	44.744	0.731511	1.76008	0.00225	0.0212675	yes	MOB3C	38.2315	27.8939	14.7188	48.4846	55.8494	29.8979
XLOC_011759	LuciPoly	SF3B1Poly	OK	71.7541	119.248	0.732831	1.76338	0.00215	0.0206035	yes	MAP2K2	85.2639	72.5846	57.4138	132.991	134.221	90.5317
XLOC_022349	LuciPoly	SF3B1Poly	OK	29.6225	49.2561	0.733609	1.66744	0.0044	0.033616	yes	ZNF746	41.0702	34.1064	13.6908	51.4316	65.1153	31.2213
XLOC_008130	LuciPoly	SF3B1Poly	OK	17.453	29.0265	0.733894	1.81665	0.0017	0.0173094	yes	TM2D3	19.5616	18.4383	14.3592	28.1892	35.6804	23.21
XLOC_001665	LuciPoly	SF3B1Poly	OK	50.725	84.3693	0.734021	1.59342	0.0063	0.0427906	yes	GCLM	52.2946	49.0987	50.7816	68.6219	100.988	83.4979
XLOC_014981	LuciPoly	SF3B1Poly	OK	31.7978	52.8947	0.734196	1.84412	0.0019	0.0188435	yes	U2AF1	32.7482	31.9015	30.7438	56.3223	57.3211	45.0408
XLOC_010863	LuciPoly	SF3B1Poly	OK	135.337	225.143	0.734285	1.60214	0.0054	0.0383469	yes	CDC34	194.68	132.014	79.3164	242.396	292.831	140.201
XLOC_008163	LuciPoly	SF3B1Poly	OK	101.286	168.506	0.734361	1.7886	0.00185	0.01848	yes	HBQ1	133.436	108.884	61.54	153.682	232.278	119.559
XLOC_014377	LuciPoly	SF3B1Poly	OK	18.0173	29.9852	0.734865	1.82043	0.002	0.0195207	yes	TPD52L2	20.6291	18.6628	14.76	30.6875	36.5528	22.7152
XLOC_016719	LuciPoly	SF3B1Poly	OK	22.668	37.7442	0.735602	1.8418	0.0009	0.0109442	yes	TRIM59	26.8127	20.9308	20.2604	29.4456	41.8846	41.9025
XLOC_023279	LuciPoly	SF3B1Poly	OK	19.5343	32.5477	0.736547	1.83788	0.0015	0.0158408	yes	CYHR1	22.3376	20.5122	15.753	34.1685	39.6206	23.854
XLOC_009665	LuciPoly	SF3B1Poly	OK	202.287	337.083	0.736701	1.83383	0.00105	0.0121673	yes	RPL38	215.742	199.092	192.027	371.906	348.308	291.035
XLOC_019992	LuciPoly	SF3B1Poly	OK	79.3178	132.394	0.739119	1.58945	0.0057	0.0398389	yes	CITED2	120.166	82.1148	35.6724	116.187	204.516	76.4775
XLOC_003419	LuciPoly	SF3B1Poly	OK	17.6342	29.4523	0.740002	1.77651	0.0017	0.0173094	yes	TSSC4	22.0932	18.4055	12.4039	34.2158	33.1253	21.0156
XLOC_001521	LuciPoly	SF3B1Poly	OK	32.4901	54.3229	0.74156	1.76681	0.00185	0.01848	yes	CCDC17	42.2485	31.2316	23.9903	52.5657	66.1774	44.2258
XLOC_012097	LuciPoly	SF3B1Poly	OK	20.0115	33.462	0.741697	1.83996	0.0013	0.0142447	yes	DYRK1B	25.2791	20.5802	14.1751	36.8116	38.5136	25.0608
XLOC_000351	LuciPoly	SF3B1Poly	OK	201.104	336.984	0.744737	1.78161	0.0018	0.0181441	yes	RPS8	205.855	185.199	212.259	401.145	327.623	282.186
XLOC_007951	LuciPoly	SF3B1Poly	OK	25.7814	43.2274	0.745614	1.8325	0.00185	0.01848	yes	OAZ2	35.4398	26.2921	15.6124	42.1806	55.4395	32.0621
XLOC_023394	LuciPoly	SF3B1Poly	OK	16.2198	27.205	0.746116	1.79079	0.00175	0.017737	yes	UBE2R2	22.4878	16.82	9.35163	27.0018	37.3129	17.3003
XLOC_015898	LuciPoly	SF3B1Poly	OK	41.419	69.4837	0.746383	1.85299	0.00085	0.0104742	yes	PCNP	41.2545	38.6934	44.309	63.7874	75.1353	69.5285
XLOC_021369	LuciPoly	SF3B1Poly	OK	15.8761	26.6469	0.747109	1.78537	0.0017	0.0173094	yes	C7orf41	19.8439	17.7564	10.0281	23.4316	32.0375	24.4715
XLOC_019457	LuciPoly	SF3B1Poly	OK	17.5155	29.4206	0.748189	1.76657	0.00235	0.0218951	yes	IGF2R	17.4362	17.7575	17.3529	29.6842	30.783	27.7944
XLOC_006791	LuciPoly	SF3B1Poly	OK	46.6792	78.4448	0.748898	1.70168	0.00395	0.0314806	yes	IFI27	68.3075	51.8865	19.8437	67.0193	123.614	44.7008
XLOC_008866	LuciPoly	SF3B1Poly	OK	135.419	227.918	0.751084	1.7231	0.00315	0.0270091	yes	YPEL3	194.487	137.846	73.9239	244.041	276.886	162.827
XLOC_018452	LuciPoly	SF3B1Poly	OK	19.5751	32.9758	0.752384	1.81549	0.0017	0.0173094	yes	HMGCS1	24.3444	18.5855	15.7954	30.0438	34.2812	34.6022
XLOC_011252	LuciPoly	SF3B1Poly	OK	68.25	115.03	0.753103	1.80415	0.0014	0.0150575	yes	CAPNS1	82.85	72.7453	49.1548	115.206	144.975	84.9084
XLOC_019903	LuciPoly	SF3B1Poly	OK	195.975	330.589	0.754372	1.65086	0.0031	0.026746	yes	SNX3	223.408	186.671	177.845	306.064	395.915	289.788
XLOC_004940	LuciPoly	SF3B1Poly	OK	88.9599	150.172	0.755384	1.58542	0.00585	0.04058	yes	GABARAPL1	151.473	80.9972	34.41	159.346	206.901	84.2678
XLOC_011925	LuciPoly	SF3B1Poly	OK	30.9509	52.2902	0.756557	1.75652	0.00225	0.0212675	yes	BRD4	36.2766	34.2703	22.3059	50.9209	66.9519	38.9977
XLOC_025224	LuciPoly	SF3B1Poly	OK	73.3485	123.993	0.757416	1.63657	0.0041	0.0322813	yes	MOSPD1	106.032	69.4176	44.5958	120.765	171.242	79.9715
XLOC_000996	LuciPoly	SF3B1Poly	OK	17.7803	30.0642	0.757767	1.57704	0.0077	0.0493638	yes	ZBED6	21.2651	19.6466	12.4292	30.9887	39.2745	19.9293
XLOC_017264	LuciPoly	SF3B1Poly	OK	27.7668	47.0304	0.760232	1.71951	0.00325	0.0276737	yes	USP38	35.1406	27.5823	20.5775	41.9181	63.4139	35.7592
XLOC_006703	LuciPoly	SF3B1Poly	OK	27.777	47.0822	0.761294	1.8672	0.0009	0.0109442	yes	SRSF5	32.2904	31.7458	19.2947	56.5177	48.397	36.332
XLOC_012628	LuciPoly	SF3B1Poly	OK	17.6899	29.9909	0.761599	1.86364	0.0014	0.0150575	yes	PPM1B	17.9685	19.2785	15.8228	26.6301	36.411	26.9316
XLOC_002641	LuciPoly	SF3B1Poly	OK	167.662	284.554	0.76315	1.83572	0.00115	0.0129997	yes	RPS24	166.541	149.747	186.697	344.817	278.851	229.994
XLOC_014371	LuciPoly	SF3B1Poly	OK	115.453	196.264	0.765491	1.81232	0.00195	0.0192361	yes	PPDPF	107.731	132.717	105.91	112.675	243.702	232.415
XLOC_011490	LuciPoly	SF3B1Poly	OK	123.763	210.458	0.76595	1.69385	0.00235	0.0218951	yes	NR1H2	130.039	136.062	105.189	207.116	250.358	173.901
XLOC_000043	LuciPoly	SF3B1Poly	OK	50.2296	85.5329	0.76794	1.80819	0.0015	0.0158408	yes	TPRG1L	69.8297	47.3025	33.5567	86.7722	107.688	62.1384
XLOC_017205	LuciPoly	SF3B1Poly	OK	62.146	105.966	0.769868	1.93956	0.00085	0.0104742	yes	RPL34	67.3055	58.9031	60.2293	128.063	105.001	84.834
XLOC_008407	LuciPoly	SF3B1Poly	OK	19.5397	33.3738	0.772309	1.80773	0.0015	0.0158408	yes	FBRS	24.6422	21.6033	12.3736	36.0359	42.8205	21.265
XLOC_003808	LuciPoly	SF3B1Poly	OK	92.1404	157.502	0.773465	1.84399	0.0021	0.0202646	yes	CCS	130.51	93.8946	52.0167	173.449	186.074	112.983
XLOC_018754	LuciPoly	SF3B1Poly	OK	15.7895	27.0062	0.774329	1.92374	0.00095	0.0113041	yes	SLU7	20.5519	15.4344	11.3821	25.7416	34.9373	20.3398
XLOC_013138	LuciPoly	SF3B1Poly	OK	42.8451	73.4098	0.776844	1.68095	0.0035	0.0290434	yes	FAM134A	63.6159	40.5579	24.3614	79.4772	92.0542	48.6981
XLOC_019161	LuciPoly	SF3B1Poly	OK	29.9694	51.4309	0.779146	1.57158	0.00665	0.0443787	yes	UBR2	44.0097	31.9236	13.9748	50.4351	75.3355	28.5221
XLOC_024569	LuciPoly	SF3B1Poly	OK	20.331	34.9016	0.779609	1.87865	0.0009	0.0109442	yes	YIPF6	23.7743	19.4458	17.773	33.7218	41.8294	29.1535
XLOC_024980	LuciPoly	SF3B1Poly	OK	22.005	37.7837	0.779937	1.8588	0.0017	0.0173094	yes	TFE3	30.6669	23.3538	11.9941	38.5832	50.2894	24.4786
XLOC_018721	LuciPoly	SF3B1Poly	OK	49.538	85.2065	0.782429	1.7345	0.0029	0.0255375	yes	TNIP1	71.7744	49.9747	26.8648	89.0439	108.756	57.8196
XLOC_025365	LuciPoly	SF3B1Poly	OK	16.0412	27.6067	0.78324	1.8363	0.00165	0.0169876	yes	RPS4Y1	19.4472	20.2026	8.47371	29.1929	29.7862	23.841
XLOC_016458	LuciPoly	SF3B1Poly	OK	171.406	295.181	0.784179	1.64202	0.00385	0.0310636	yes	ARF4	231.7	162.853	119.666	318.052	354.96	212.531
XLOC_015854	LuciPoly	SF3B1Poly	OK	23.9677	41.3358	0.786296	1.60798	0.0039	0.0312169	yes	PPP4R2	28.196	23.6128	20.0944	40.4665	50.662	32.8788
XLOC_010366	LuciPoly	SF3B1Poly	OK	176.915	305.434	0.787804	1.6218	0.00435	0.0333952	yes	WBP2	216.492	190.562	123.691	302.592	388.742	224.967
XLOC_013937	LuciPoly	SF3B1Poly	OK	179.029	309.143	0.788078	1.72039	0.0026	0.0236476	yes	HES6	122.708	173.079	241.3	311.741	319.407	296.281
XLOC_005777	LuciPoly	SF3B1Poly	OK	56.3857	97.4407	0.789196	1.71881	0.0035	0.0290434	yes	CTDSP2	64.24	63.0118	41.9052	92.4525	112.998	86.872
XLOC_013402	LuciPoly	SF3B1Poly	OK	38.4701	66.5096	0.789825	1.62706	0.00525	0.0377169	yes	PSME4	48.2367	41.2108	25.9628	59.2516	97.2279	43.0493
XLOC_011743	LuciPoly	SF3B1Poly	OK	66.8337	115.726	0.792068	1.93714	0.00095	0.0113041	yes	AES	67.3021	69.0598	64.1392	104.072	113.743	129.363
XLOC_001015	LuciPoly	SF3B1Poly	OK	19.5133	33.7998	0.792558	1.94945	0.0008	0.0100824	yes	MAPKAPK2	25.31	20.5482	12.6817	34.5186	42.1854	24.6952
XLOC_019766	LuciPoly	SF3B1Poly	OK	87.4859	151.627	0.793406	1.55834	0.0073	0.0476263	yes	GTPBP2	92.4064	99.9668	70.0845	144.683	170.526	139.673
XLOC_015256	LuciPoly	SF3B1Poly	OK	48.4433	84.122	0.796184	1.96294	0.0008	0.0100824	yes	ARHGAP8	55.7059	48.4764	41.1477	87.084	93.2056	72.0764
XLOC_013870	LuciPoly	SF3B1Poly	OK	147.588	256.396	0.796799	1.56607	0.0069	0.045662	yes	CNPPD1	228.792	142.857	71.1149	265.216	355.936	148.036
XLOC_006928	LuciPoly	SF3B1Poly	OK	92.9631	161.776	0.799266	1.62411	0.00595	0.041068	yes	MARK3	118.724	95.0826	65.0821	165.998	204.366	114.963
XLOC_008580	LuciPoly	SF3B1Poly	OK	141.124	245.781	0.800405	1.82428	0.0018	0.0181441	yes	GABARAPL2	197.421	138.25	87.7021	246.373	329.14	161.829
XLOC_000183	LuciPoly	SF3B1Poly	OK	64.8646	113.031	0.80122	1.90253	0.00075	0.00967229	yes	PNRC2	73.7979	60.0759	60.7199	113.211	126.8	99.0834
XLOC_001824	LuciPoly	SF3B1Poly	OK	21.6779	37.8269	0.803184	1.76424	0.00215	0.0206035	yes	PI4KB	25.708	23.9796	15.3462	36.4187	49.0358	28.0261
XLOC_012489	LuciPoly	SF3B1Poly	OK	81.9414	143.036	0.803713	1.8971	0.0012	0.0134415	yes	ACP1	97.4883	80.7237	67.6122	142.898	172.842	113.368
XLOC_023015	LuciPoly	SF3B1Poly	OK	13.9346	24.342	0.804773	1.91032	0.00085	0.0104742	yes	PCMTD1	20.4479	13.9461	7.40983	22.4008	35.9889	14.6362
XLOC_006810	LuciPoly	SF3B1Poly	OK	19.4315	33.955	0.805226	2.00437	0.0003	0.00490177	yes	CCNK	21.3368	21.1448	15.8129	34.3054	40.862	26.6975
XLOC_014761	LuciPoly	SF3B1Poly	OK	195.619	341.897	0.805512	1.82418	0.00215	0.0206035	yes	SOD1	248.308	194.769	143.78	334.547	431.602	259.541
XLOC_000166	LuciPoly	SF3B1Poly	OK	115.208	201.633	0.807496	1.5514	0.0077	0.0493638	yes	CDC42	141.795	106.861	96.9671	198.816	240.178	165.906
XLOC_011705	LuciPoly	SF3B1Poly	OK	33.3219	58.3202	0.807524	1.87832	0.0011	0.0126278	yes	MED16	36.7965	41.4346	21.7347	73.2678	71.7747	29.9181
XLOC_013143	LuciPoly	SF3B1Poly	OK	44.2604	77.4975	0.808132	1.91751	0.00075	0.00967229	yes	DNAJB2	56.3044	47.0919	29.3851	75.6747	90.7762	66.0417
XLOC_000193	LuciPoly	SF3B1Poly	OK	36.4895	64.0235	0.811122	1.84243	0.00165	0.0169876	yes	TMEM57	50.6051	35.9847	22.8787	67.5469	86.1272	38.3965
XLOC_012588	LuciPoly	SF3B1Poly	OK	53.2303	93.4711	0.812274	1.80172	0.0024	0.022286	yes	YPEL5	79.1481	50.8249	29.7178	103.667	118.748	57.9984
XLOC_013299	LuciPoly	SF3B1Poly	OK	27.5863	48.4503	0.812551	1.87146	0.00155	0.0161532	yes	PUM2	30.8254	29.8687	22.0648	44.7766	62.56	38.0142
XLOC_010949	LuciPoly	SF3B1Poly	OK	23.5551	41.4301	0.814642	1.9683	0.00055	0.00766403	yes	FEM1A	30.0216	24.9291	15.7146	43.6262	52.4773	28.187
XLOC_008232	LuciPoly	SF3B1Poly	OK	210.663	370.914	0.816145	1.71331	0.00415	0.0325132	yes	ATP6V0C	303.081	210.975	117.933	388.258	487.618	236.865
XLOC_000505	LuciPoly	SF3B1Poly	OK	82.6684	145.699	0.817581	2.01826	0.00035	0.00545331	yes	RPL5	84.6323	75.7253	87.6477	188.266	131.535	117.296
XLOC_015142	LuciPoly	SF3B1Poly	OK	31.1888	54.9928	0.818215	1.70035	0.00315	0.0270091	yes	MTMR3	39.087	34.9618	19.5176	53.7875	71.8468	39.344
XLOC_014440	LuciPoly	SF3B1Poly	OK	49.6826	87.6121	0.818391	1.73662	0.0025	0.0230025	yes	GPCPD1	61.8327	53.8491	33.3659	86.0691	109.912	66.8552
XLOC_007894	LuciPoly	SF3B1Poly	OK	16.0449	28.3136	0.819383	2.00892	0.00035	0.00545331	yes	COPS2	21.8956	14.6873	11.5517	29.642	34.5231	20.7758
XLOC_008694	LuciPoly	SF3B1Poly	OK	185.37	328.085	0.823658	1.87508	0.00155	0.0161532	yes	RPS2	176.998	164.996	214.117	452.362	297.924	233.968
XLOC_012595	LuciPoly	SF3B1Poly	OK	23.5106	41.6402	0.824665	1.93688	0.00085	0.0104742	yes	YIPF4	29.209	21.6911	19.6317	41.7311	50.3083	32.881
XLOC_000551	LuciPoly	SF3B1Poly	OK	20.6072	36.5002	0.824752	2.01383	0.0004	0.00603706	yes	STXBP3	27.5755	21.1991	13.0472	35.5876	50.7448	23.1681
XLOC_005952	LuciPoly	SF3B1Poly	OK	153.225	271.419	0.824874	1.93507	0.00055	0.00766403	yes	TESC	191.056	158.812	109.806	268.03	309.032	237.196
XLOC_008756	LuciPoly	SF3B1Poly	OK	58.5103	103.744	0.826263	1.73621	0.00305	0.0264174	yes	USP7	67.0394	63.9314	44.56	103.07	132.725	75.4359
XLOC_001094	LuciPoly	SF3B1Poly	OK	466.212	827.597	0.827942	1.57956	0.00655	0.0437905	yes	GUK1	569.806	478.909	349.921	890.196	948.729	643.866
XLOC_022309	LuciPoly	SF3B1Poly	OK	17.0913	30.376	0.82967	1.946	0.0005	0.0071104	yes	JHDM1D	18.6103	18.3446	14.3191	29.4381	37.4601	24.2299
XLOC_018342	LuciPoly	SF3B1Poly	OK	84.0392	149.686	0.832809	1.62763	0.0049	0.0361881	yes	SQSTM1	118.405	83.1208	50.5921	153.089	197.154	98.8165
XLOC_011758	LuciPoly	SF3B1Poly	OK	38.124	67.9987	0.834807	1.8569	0.00125	0.0139451	yes	ZBTB7A	46.3078	40.4283	27.6359	66.8692	86.0699	51.0571
XLOC_001427	LuciPoly	SF3B1Poly	OK	110.737	197.541	0.835021	1.65355	0.0046	0.0346188	yes	BSDC1	143.78	113.326	75.1048	200.424	245.093	147.108
XLOC_004259	LuciPoly	SF3B1Poly	OK	113.268	202.113	0.835421	2.10313	0.00035	0.00545331	yes	RPS13	114.777	102.023	123.003	238.59	208.633	159.115
XLOC_016761	LuciPoly	SF3B1Poly	OK	81.8078	146.019	0.835843	1.64767	0.0039	0.0312169	yes	DCUN1D1	104.239	78.8987	62.2861	146.11	179.252	112.694
XLOC_015983	LuciPoly	SF3B1Poly	OK	30.5738	54.6402	0.837667	2.01343	0.0005	0.0071104	yes	ABTB1	38.2075	33.6627	19.8512	53.9151	67.9892	42.0161
XLOC_014543	LuciPoly	SF3B1Poly	OK	37.9871	67.9808	0.839618	2.1239	0.0002	0.00357355	yes	SCAND1	44.0465	39.3856	30.5292	75.6038	74.0861	54.2524
XLOC_010983	LuciPoly	SF3B1Poly	OK	63.2084	113.136	0.839873	2.03116	0.0004	0.00603706	yes	TRAPPC5	85.7286	60.3733	43.5232	135.464	125.667	78.2768
XLOC_022807	LuciPoly	SF3B1Poly	OK	107.417	192.279	0.839973	1.91242	0.00135	0.0146477	yes	GRINA	106.307	117.77	98.176	196.493	226.332	154.012
XLOC_001709	LuciPoly	SF3B1Poly	OK	49.5153	88.6778	0.840698	2.06773	0.0003	0.00490177	yes	LAMTOR5	68.3431	49.7283	30.4745	98.0463	111.326	56.6612
XLOC_009015	LuciPoly	SF3B1Poly	OK	24.0587	43.095	0.84096	1.96059	0.00205	0.019834	yes	ZNF23	38.0073	23.4089	10.7599	44.7821	58.5233	25.9794
XLOC_016615	LuciPoly	SF3B1Poly	OK	30.8169	55.2365	0.841898	2.02754	0.0004	0.00603706	yes	CNBP	38.7309	29.688	24.0319	59.4308	66.8113	39.4674
XLOC_021282	LuciPoly	SF3B1Poly	OK	12.7265	22.8153	0.842169	1.69589	0.0037	0.0302276	yes	MAFK	19.137	14.3081	4.73436	21.6207	34.2929	12.5323
XLOC_010996	LuciPoly	SF3B1Poly	OK	55.5622	99.8765	0.846042	2.00785	0.0007	0.00919881	yes	MARCH2	72.7924	54.8391	39.0551	101.312	131.245	67.0733
XLOC_005355	LuciPoly	SF3B1Poly	OK	22.0187	39.6265	0.847736	2.15603	0.0003	0.00490177	yes	PRKAB1	17.4754	23.2916	25.2891	42.1951	40.5885	36.0958
XLOC_015932	LuciPoly	SF3B1Poly	OK	33.4655	60.3748	0.851275	1.93432	0.00075	0.00967229	yes	ATP6V1A	43.7808	33.0484	23.5671	61.3515	80.3738	39.3993
XLOC_009777	LuciPoly	SF3B1Poly	OK	27.4902	49.6101	0.851715	2.07974	0.0003	0.00490177	yes	INPP5K	36.2143	27.0477	19.2087	50.3731	60.7407	37.7164
XLOC_017402	LuciPoly	SF3B1Poly	OK	14.0529	25.4057	0.854284	2.04912	0.0007	0.00919881	yes	STX18	20.5545	14.4944	7.10983	28.5215	33.3966	14.299
XLOC_021279	LuciPoly	SF3B1Poly	OK	54.5716	98.7577	0.855743	1.88028	0.0013	0.0142447	yes	GPR146	70.1438	63.665	29.9059	91.5515	148.926	55.7956
XLOC_022483	LuciPoly	SF3B1Poly	OK	106.025	191.886	0.855848	1.82846	0.0013	0.0142447	yes	FDFT1	131.409	115.103	71.562	171.522	253.817	150.318
XLOC_003102	LuciPoly	SF3B1Poly	OK	63.8211	115.54	0.856284	2.00448	0.0005	0.0071104	yes	ANXA7	80.4103	64.0981	46.9547	120.098	142.008	84.5121
XLOC_007710	LuciPoly	SF3B1Poly	OK	101.686	184.213	0.857245	2.0118	0.00045	0.00659405	yes	ISG20	102.18	105.438	97.4412	206.787	207.423	138.427
XLOC_001430	LuciPoly	SF3B1Poly	OK	33.9175	61.4542	0.857483	1.66341	0.0053	0.0379531	yes	YARS	33.5014	30.1213	38.1298	77.3382	63.8927	43.1317
XLOC_014096	LuciPoly	SF3B1Poly	OK	91.772	166.377	0.858329	1.90649	0.0011	0.0126278	yes	SMOX	109.368	97.5327	68.4154	163.699	196.084	139.348
XLOC_016731	LuciPoly	SF3B1Poly	OK	104.775	189.97	0.858482	1.8512	0.001	0.0116857	yes	PDCD10	133.801	101.797	78.7262	190.097	250.413	129.4
XLOC_006148	LuciPoly	SF3B1Poly	OK	92.6038	168.345	0.862274	1.98099	0.00045	0.00659405	yes	ITM2B	114.947	88.6148	74.25	158.72	209.626	136.688
XLOC_000962	LuciPoly	SF3B1Poly	OK	24.135	43.8983	0.863035	2.1299	0.0003	0.00490177	yes	NEK7	29.4543	25.1666	17.7842	38.795	57.4085	35.4913
XLOC_001103	LuciPoly	SF3B1Poly	OK	12.8112	23.3042	0.863187	2.15309	0.00035	0.00545331	yes	GALNT2	14.8832	13.515	10.0353	24.8404	29.1149	15.9573
XLOC_018692	LuciPoly	SF3B1Poly	OK	38.3826	69.8483	0.863772	1.78685	0.00175	0.017737	yes	NR3C1	52.1334	39.0964	23.918	71.2835	89.9611	48.3004
XLOC_007232	LuciPoly	SF3B1Poly	OK	42.7128	77.8507	0.866043	1.98582	0.0008	0.0100824	yes	DDX24	54.3051	45.6537	28.1795	73.408	107.662	52.4818
XLOC_003395	LuciPoly	SF3B1Poly	OK	319.215	582.253	0.867117	2.0508	0.00035	0.00545331	yes	RPLP2	306.78	292.487	358.379	649.068	599.412	498.278
XLOC_007918	LuciPoly	SF3B1Poly	OK	33.8918	61.8268	0.867295	2.20063	5e-05	0.00116122	yes	RSL24D1	38.3835	29.3927	33.8993	69.6782	65.5317	50.2705
XLOC_008786	LuciPoly	SF3B1Poly	OK	28.118	51.3088	0.867712	1.80737	0.0017	0.0173094	yes	KIAA0430	36.3695	29.6685	18.316	47.3397	67.8259	38.7608
XLOC_019396	LuciPoly	SF3B1Poly	OK	18.1421	33.1059	0.867747	2.07663	0.00045	0.00659405	yes	HECA	23.0437	18.9038	12.4789	28.1024	43.9679	27.2476
XLOC_011204	LuciPoly	SF3B1Poly	OK	32.4141	59.1653	0.868129	2.11794	0.00015	0.00289495	yes	LSM14A	36.4557	32.0478	28.7388	58.0227	67.0174	52.4557
XLOC_000158	LuciPoly	SF3B1Poly	OK	48.8756	89.2763	0.869161	1.96958	0.00075	0.00967229	yes	PINK1	72.0798	50.2571	24.2901	89.988	117.559	60.2821
XLOC_024459	LuciPoly	SF3B1Poly	OK	39.687	72.5123	0.869558	1.62571	0.0066	0.0440982	yes	USP9X	43.0629	43.2647	32.7336	64.4181	102.724	50.395
XLOC_010906	LuciPoly	SF3B1Poly	OK	420.931	769.239	0.869848	1.6317	0.0042	0.0327429	yes	OAZ1	579.216	420.996	262.581	754.388	1015.52	537.81
XLOC_004965	LuciPoly	SF3B1Poly	OK	37.3943	68.3746	0.870642	2.17453	5e-05	0.00116122	yes	STRAP	44.5004	36.412	31.2705	68.9692	82.0301	54.1245
XLOC_013443	LuciPoly	SF3B1Poly	OK	40.158	73.4704	0.871474	2.15242	5e-05	0.00116122	yes	C1D	46.9986	37.7208	35.7547	78.3521	90.7545	51.3045
XLOC_016216	LuciPoly	SF3B1Poly	OK	230.051	420.935	0.871642	2.0725	0.00025	0.00426077	yes	RPL35A	261.078	206.579	222.497	475.026	453.156	334.623
XLOC_002243	LuciPoly	SF3B1Poly	OK	16.2977	29.8784	0.874433	2.2317	0.00015	0.00289495	yes	TRIM11	16.9818	16.8836	15.0277	29.9677	32.9016	26.766
XLOC_024456	LuciPoly	SF3B1Poly	OK	56.5066	103.615	0.874746	2.05112	0.00035	0.00545331	yes	MID1IP1	50.4894	58.0656	60.965	129.958	105.56	75.3276
XLOC_015398	LuciPoly	SF3B1Poly	OK	71.4619	131.091	0.87532	1.87802	0.0014	0.0150575	yes	ASCC2	93.0934	70.937	50.3554	141.129	161.69	90.4532
XLOC_023156	LuciPoly	SF3B1Poly	OK	29.4462	54.02	0.875414	2.18821	5e-05	0.00116122	yes	YWHAZ	31.1315	30.8965	26.3105	56.5985	61.6975	43.764
XLOC_015216	LuciPoly	SF3B1Poly	OK	25.949	47.6564	0.87699	2.1601	0.0001	0.00205911	yes	GRAP2	27.863	28.9288	21.0553	48.9801	51.9713	42.0178
XLOC_005947	LuciPoly	SF3B1Poly	OK	22.6251	41.555	0.877098	1.92345	0.0011	0.0126278	yes	MED13L	25.8269	26.1295	15.919	38.216	54.8146	31.6344
XLOC_017995	LuciPoly	SF3B1Poly	OK	186.975	343.505	0.877482	1.96753	0.0009	0.0109442	yes	BTF3	237.014	170.163	153.749	349.803	435.556	245.155
XLOC_002499	LuciPoly	SF3B1Poly	OK	41.3849	76.1113	0.879006	1.8373	0.00145	0.015475	yes	WAC	47.7313	41.7314	34.692	73.4287	94.2723	60.6331
XLOC_022173	LuciPoly	SF3B1Poly	OK	52.547	96.727	0.880309	2.03627	0.00055	0.00766403	yes	TSC22D4	69.3251	55.6404	32.6756	105.283	120.807	64.0909
XLOC_013376	LuciPoly	SF3B1Poly	OK	44.7273	82.3503	0.880618	2.24738	5e-05	0.00116122	yes	COX7A2L	41.588	41.0321	51.5619	87.5097	80.9923	78.549
XLOC_024191	LuciPoly	SF3B1Poly	OK	101.199	186.386	0.881093	1.91827	0.0009	0.0109442	yes	C9orf78	144.746	99.2509	59.6013	188.169	254.946	116.043
XLOC_002678	LuciPoly	SF3B1Poly	OK	12.1113	22.3064	0.881097	2.14582	0.00035	0.00545331	yes	PTEN	14.974	11.9269	9.43318	21.1229	28.0708	17.7255
XLOC_010006	LuciPoly	SF3B1Poly	OK	31.8489	58.6597	0.881126	1.99962	0.0008	0.0100824	yes	RAD51D	37.3866	33.1677	24.9924	58.9342	73.347	43.6978
XLOC_003777	LuciPoly	SF3B1Poly	OK	12.096	22.307	0.882969	1.89225	0.0011	0.0126278	yes	MALAT1	11.9313	18.4769	5.87968	18.9356	37.2346	10.7507
XLOC_021372	LuciPoly	SF3B1Poly	OK	84.1232	155.274	0.884239	1.97823	0.00075	0.00967229	yes	GARS	77.7656	75.5502	99.0537	180.41	157.564	127.847
XLOC_015054	LuciPoly	SF3B1Poly	OK	14.668	27.0841	0.884771	1.65193	0.00425	0.0329702	yes	COMT	14.677	15.1414	14.1856	29.9106	25.9433	25.3983
XLOC_002986	LuciPoly	SF3B1Poly	OK	55.3791	102.288	0.885219	2.03013	0.00055	0.00766403	yes	ITGB1	54.134	54.7135	57.2897	104.226	103.412	99.2246
XLOC_012506	LuciPoly	SF3B1Poly	OK	82.9869	153.299	0.885392	1.99911	0.0005	0.0071104	yes	ID2	124.904	85.5692	38.4875	142.832	208.393	108.671
XLOC_017647	LuciPoly	SF3B1Poly	OK	12.0825	22.3237	0.885665	2.15908	0.0003	0.00490177	yes	ELOVL6	17.4147	12.2905	6.54211	28.2431	23.5451	15.183
XLOC_009463	LuciPoly	SF3B1Poly	OK	483.8	894.193	0.886175	1.64619	0.0049	0.0361881	yes	EIF1	545.706	462.956	442.737	963.183	959.968	759.428
XLOC_007542	LuciPoly	SF3B1Poly	OK	14.7189	27.2513	0.888652	2.24048	0.0002	0.00357355	yes	MAPK6	16.7621	15.543	11.8517	24.7277	30.7304	26.2958
XLOC_003954	LuciPoly	SF3B1Poly	OK	30.2411	56.1294	0.892247	1.99995	0.0006	0.00818571	yes	BIRC2	46.3063	26.5639	17.853	61.3499	71.6055	35.4326
XLOC_008464	LuciPoly	SF3B1Poly	OK	35.2944	65.5978	0.894208	2.0054	0.00045	0.00659405	yes	MT2A	41.0154	46.4209	18.447	44.6551	112.9	39.2388
XLOC_015345	LuciPoly	SF3B1Poly	OK	37.5878	69.8796	0.894606	1.76223	0.00185	0.01848	yes	MAPK1	46.3353	38.3761	28.052	63.5565	90.9634	55.1188
XLOC_001247	LuciPoly	SF3B1Poly	OK	32.0319	59.6631	0.897333	1.89794	0.00085	0.0104742	yes	KLHL21	54.3049	30.2737	11.5169	68.2798	80.0331	30.6765
XLOC_010805	LuciPoly	SF3B1Poly	OK	53.6241	99.9529	0.898368	2.23512	5e-05	0.00116122	yes	TXNL1	67.2591	48.4827	45.1305	106.314	115.939	77.6054
XLOC_014618	LuciPoly	SF3B1Poly	OK	142.241	265.194	0.898707	1.85934	0.00115	0.0129997	yes	TMEM189	165.291	151.56	109.873	252.342	336.616	206.624
XLOC_018162	LuciPoly	SF3B1Poly	OK	99.2361	185.545	0.90283	1.98951	0.0005	0.0071104	yes	CYSTM1	128.757	95.0205	73.931	173.395	230.519	152.72
XLOC_003262	LuciPoly	SF3B1Poly	OK	12.2307	22.9016	0.904942	2.06825	0.0004	0.00603706	yes	PDZD8	11.9813	12.4199	12.2909	22.9144	25.7138	20.0766
XLOC_006016	LuciPoly	SF3B1Poly	OK	31.5279	59.0637	0.90564	1.87732	0.0013	0.0142447	yes	STX2	31.9242	38.5352	24.1244	52.6808	76.219	48.2913
XLOC_012135	LuciPoly	SF3B1Poly	OK	65.6147	123.036	0.906988	2.09275	0.0005	0.0071104	yes	DEDD2	91.4137	66.0469	39.3836	126.932	158.979	83.1969
XLOC_003754	LuciPoly	SF3B1Poly	OK	114.346	214.477	0.907424	1.58929	0.006	0.0412588	yes	ESRRA	142.547	128.491	71.9986	204.428	297.77	141.234
XLOC_002229	LuciPoly	SF3B1Poly	OK	64.4566	120.962	0.908157	1.85787	0.001	0.0116857	yes	SDE2	94.6479	62.6522	36.0698	124.652	166.17	72.0656
XLOC_006088	LuciPoly	SF3B1Poly	OK	64.5836	121.412	0.910674	1.75164	0.00205	0.019834	yes	POLR1D	96.9187	61.0207	35.8114	128.628	169.62	65.9889
XLOC_012275	LuciPoly	SF3B1Poly	OK	19.9277	37.5059	0.912345	1.64194	0.00735	0.0479242	yes	IRF3	26.198	20.1897	13.3953	45.0259	47.1873	20.3044
XLOC_002796	LuciPoly	SF3B1Poly	OK	142.061	267.454	0.912783	1.65592	0.0052	0.0375036	yes	MXI1	189.227	144.12	92.835	253.72	362.788	185.854
XLOC_018393	LuciPoly	SF3B1Poly	OK	44.3885	83.604	0.913386	2.05082	0.00055	0.00766403	yes	DAP	65.0635	46.7143	21.3876	89.7916	120.913	40.107
XLOC_004382	LuciPoly	SF3B1Poly	OK	137.569	259.375	0.914886	1.93565	0.00075	0.00967229	yes	YPEL4	184.68	143.058	84.9686	271.945	326.513	179.667
XLOC_016401	LuciPoly	SF3B1Poly	OK	51.1825	96.5674	0.915886	2.19766	0.0002	0.00357355	yes	HYAL3	61.3556	51.3637	40.8281	101.359	116.762	71.5815
XLOC_024727	LuciPoly	SF3B1Poly	OK	46.6747	88.096	0.916435	1.96011	0.00115	0.0129997	yes	STAG2	53.089	47.6473	39.2878	84.5574	109.72	70.0109
XLOC_019643	LuciPoly	SF3B1Poly	OK	24.7333	46.6879	0.916592	2.26813	0.0001	0.00205911	yes	ABHD16A	21.5391	25.9729	26.6879	48.9969	51.6477	39.419
XLOC_023050	LuciPoly	SF3B1Poly	OK	11.4736	21.6725	0.917544	2.0171	0.0007	0.00919881	yes	VCPIP1	17.346	12.1122	4.96266	19.9296	34.2775	10.8103
XLOC_022583	LuciPoly	SF3B1Poly	OK	30.384	57.4664	0.919406	2.23575	0.0001	0.00205911	yes	GOLGA7	41.0036	31.0717	19.0767	56.3356	75.9637	40.0998
XLOC_010808	LuciPoly	SF3B1Poly	OK	58.9973	111.61	0.91975	2.10528	0.0003	0.00490177	yes	NARS	66.9283	58.2364	51.8272	114.564	144.884	75.3833
XLOC_023989	LuciPoly	SF3B1Poly	OK	12.0895	22.8919	0.921086	2.04933	0.0003	0.00490177	yes	ZCCHC6	15.3025	13.5946	7.37131	20.7509	34.9755	12.9493
XLOC_001463	LuciPoly	SF3B1Poly	OK	26.4135	50.0384	0.921758	2.26069	5e-05	0.00116122	yes	C1orf109	33.7723	26.7151	18.7532	56.7849	59.1699	34.1603
XLOC_024075	LuciPoly	SF3B1Poly	OK	38.1847	72.3493	0.921982	2.26186	5e-05	0.00116122	yes	CTNNAL1	40.7539	34.7067	39.0936	61.5489	84.2295	71.2694
XLOC_004566	LuciPoly	SF3B1Poly	OK	17.3122	32.8276	0.923119	2.18932	0.0004	0.00603706	yes	PGM2L1	18.5808	18.2913	15.0645	30.7165	38.4326	29.3336
XLOC_001643	LuciPoly	SF3B1Poly	OK	37.349	70.8844	0.924399	2.18702	0.0001	0.00205911	yes	GTF2B	57.071	33.8557	21.1202	70.0548	100.805	41.7934
XLOC_015592	LuciPoly	SF3B1Poly	OK	26.3685	50.1155	0.926442	2.29936	0.0001	0.00205911	yes	ARL8B	30.1861	26.9638	21.9555	47.277	61.4279	41.6416
XLOC_019342	LuciPoly	SF3B1Poly	OK	34.188	65.0264	0.927538	2.24229	0.0001	0.00205911	yes	ASF1A	38.137	31.2647	33.1622	59.7346	72.4691	62.8756
XLOC_024682	LuciPoly	SF3B1Poly	OK	28.8508	54.8863	0.927835	1.74996	0.0023	0.021611	yes	ATG4A	35.6484	26.3438	24.5601	62.5245	62.0347	40.0997
XLOC_012495	LuciPoly	SF3B1Poly	OK	165.844	315.676	0.928622	2.23632	0.0001	0.00205911	yes	RPS7	176.799	154.917	165.814	375.986	319.453	251.59
XLOC_017110	LuciPoly	SF3B1Poly	OK	20.987	39.9804	0.929795	2.0973	0.0003	0.00490177	yes	UTP3	29.0618	21.4546	12.4447	48.5779	48.8613	22.502
XLOC_019217	LuciPoly	SF3B1Poly	OK	34.9148	66.5712	0.931059	2.15321	5e-05	0.00116122	yes	FBXO9	42.0377	35.1659	27.5409	64.2214	79.1081	56.3841
XLOC_019374	LuciPoly	SF3B1Poly	OK	478.517	912.471	0.931207	2.07123	0.00015	0.00289495	yes	RPS12	541.892	445.661	447.998	963.168	1017	757.244
XLOC_022505	LuciPoly	SF3B1Poly	OK	116.498	222.18	0.931423	1.78004	0.002	0.0195207	yes	ATP6V1B2	145.186	135.161	69.1468	208.546	330.073	127.919
XLOC_024981	LuciPoly	SF3B1Poly	OK	49.8945	95.1826	0.931817	2.20839	0.0003	0.00490177	yes	PRAF2	72.5864	48.282	28.8151	107.315	116.098	62.1349
XLOC_021405	LuciPoly	SF3B1Poly	OK	52.0549	99.3425	0.932377	1.89707	0.00145	0.015475	yes	STK17A	86.0921	43.2513	26.8213	98.8647	131.255	67.9079
XLOC_014865	LuciPoly	SF3B1Poly	OK	32.5128	62.1215	0.934084	2.22909	5e-05	0.00116122	yes	HSPA13	39.8469	31.1428	26.5488	58.9564	74.6183	52.7898
XLOC_018708	LuciPoly	SF3B1Poly	OK	50.912	97.2767	0.934088	2.03397	0.0004	0.00603706	yes	CSNK1A1	59.0515	50.9467	42.7378	105.221	113.758	72.8508
XLOC_019143	LuciPoly	SF3B1Poly	OK	24.7483	47.3249	0.935271	2.3047	0.0001	0.00205911	yes	ZFAND3	28.9594	26.8304	18.4551	46.5918	57.2752	38.1077
XLOC_019552	LuciPoly	SF3B1Poly	OK	48.8817	93.6082	0.937342	2.11758	0.00025	0.00426077	yes	HIST1H1C	78.7674	52.7169	15.1607	98.8291	148.715	33.2803
XLOC_004467	LuciPoly	SF3B1Poly	OK	49.6927	95.3265	0.939843	2.10613	0.00015	0.00289495	yes	EHD1	63.4675	54.1411	31.4695	91.9848	126.038	67.9569
XLOC_022295	LuciPoly	SF3B1Poly	OK	50.7562	97.3851	0.940119	2.13844	0.0002	0.00357355	yes	MTPN	59.0737	49.1039	44.0909	99.2783	114.245	78.632
XLOC_016111	LuciPoly	SF3B1Poly	OK	96.8183	185.838	0.940693	1.64443	0.0044	0.033616	yes	SEC62	135.211	91.9475	63.2969	179.484	246.472	131.559
XLOC_024460	LuciPoly	SF3B1Poly	OK	83.0631	159.651	0.942643	1.78882	0.0026	0.0236476	yes	DDX3X	102.374	83.5485	63.2667	161.867	206.564	110.522
XLOC_007087	LuciPoly	SF3B1Poly	OK	32.5104	62.5286	0.943616	2.18852	0.00025	0.00426077	yes	MAP4K5	40.6948	33.7811	23.0551	62.4146	75.3529	49.8182
XLOC_006447	LuciPoly	SF3B1Poly	OK	44.0702	84.7732	0.943805	1.94959	0.00085	0.0104742	yes	ABCC4	46.4001	49.698	36.1125	79.2685	111.437	63.6144
XLOC_022494	LuciPoly	SF3B1Poly	OK	23.3871	45.0065	0.944418	2.1185	0.00025	0.00426077	yes	ZDHHC2	25.2809	24.9331	19.9474	45.6716	49.9419	39.406
XLOC_005905	LuciPoly	SF3B1Poly	OK	12.0817	23.279	0.946204	2.43383	5e-05	0.00116122	yes	SART3	12.3772	13.2619	10.6061	22.8172	28.1214	18.8986
XLOC_004326	LuciPoly	SF3B1Poly	OK	19.3166	37.2585	0.947731	2.17221	5e-05	0.00116122	yes	AMBRA1	24.9177	21.8958	11.1362	37.0915	53.2456	21.4384
XLOC_022989	LuciPoly	SF3B1Poly	OK	14.0833	27.1924	0.949217	1.82126	0.0019	0.0188435	yes	LSM1	17.6234	13.7744	10.8521	30.2782	33.8769	17.4221
XLOC_018261	LuciPoly	SF3B1Poly	OK	18.7629	36.253	0.950217	2.34737	5e-05	0.00116122	yes	TTC1	24.7391	17.709	13.8407	38.7515	44.5279	25.4797
XLOC_019938	LuciPoly	SF3B1Poly	OK	82.4026	159.393	0.951831	1.74351	0.0024	0.022286	yes	MAN1A1	123.044	82.2751	41.8886	155.241	224.372	98.5671
XLOC_022811	LuciPoly	SF3B1Poly	OK	154.497	298.894	0.952052	2.01963	0.0002	0.00357355	yes	MAF1	194.634	162.841	106.017	300.428	368.381	227.871
XLOC_016578	LuciPoly	SF3B1Poly	OK	17.2918	33.4712	0.952835	2.18887	0.0001	0.00205911	yes	KPNA1	23.5788	17.5285	10.7681	32.565	46.6556	21.1931
XLOC_017863	LuciPoly	SF3B1Poly	OK	23.9759	46.5487	0.957155	2.22478	5e-05	0.00116122	yes	SLC6A19	24.6884	19.2308	28.0085	64.0648	44.7567	30.8246
XLOC_016125	LuciPoly	SF3B1Poly	OK	11.4339	22.2039	0.957499	2.05953	0.0004	0.00603706	yes	PIK3CA	15.0453	12.1987	7.05754	19.7206	33.7184	13.1727
XLOC_005638	LuciPoly	SF3B1Poly	OK	11.4261	22.2137	0.959123	2.38177	5e-05	0.00116122	yes	ASB8	14.1009	11.2527	8.9246	24.1593	25.5722	16.9097
XLOC_006305	LuciPoly	SF3B1Poly	OK	81.276	158.042	0.95941	1.85664	0.00155	0.0161532	yes	USP12	117.409	77.1562	49.2626	150.409	215.368	108.349
XLOC_000557	LuciPoly	SF3B1Poly	OK	83.2608	161.954	0.959876	2.14396	0.00025	0.00426077	yes	SARS	101.997	84.3848	63.4006	193.553	192.467	99.8427
XLOC_009215	LuciPoly	SF3B1Poly	OK	19.7801	38.5359	0.962152	2.35274	5e-05	0.00116122	yes	SLC2A4	24.9498	20.6622	13.7283	39.8323	50.0922	25.6831
XLOC_017561	LuciPoly	SF3B1Poly	OK	154.547	301.096	0.962181	1.84141	0.00115	0.0129997	yes	CCNI	192.147	164.029	107.463	300.98	369.723	232.584
XLOC_018225	LuciPoly	SF3B1Poly	OK	12.1516	23.695	0.963432	2.35661	0.0001	0.00205911	yes	ARHGEF37	13.5961	14.6102	8.24861	24.4893	29.4358	17.16
XLOC_011861	LuciPoly	SF3B1Poly	OK	25.772	50.2589	0.963576	2.13986	0.00035	0.00545331	yes	KANK2	30.1173	29.3314	17.8672	44.9573	70.609	35.2103
XLOC_017498	LuciPoly	SF3B1Poly	OK	20.1599	39.3354	0.96434	1.99638	0.0006	0.00818571	yes	CHIC2	27.4765	20.7031	12.3002	41.3536	51.43	25.2228
XLOC_006560	LuciPoly	SF3B1Poly	OK	38.3039	74.8725	0.966945	2.21148	0.0001	0.00205911	yes	ABHD4	53.8852	39.6347	21.3919	79.9166	101.06	43.6408
XLOC_010286	LuciPoly	SF3B1Poly	OK	18.0785	35.4035	0.969621	2.19143	0.0003	0.00490177	yes	MED13	21.5472	18.9322	13.756	33.1252	44.0148	29.0705
XLOC_008643	LuciPoly	SF3B1Poly	OK	24.2069	47.4072	0.969686	2.31562	5e-05	0.00116122	yes	RPL13	24.7466	22.6774	25.1967	62.0976	44.7603	35.3636
XLOC_002857	LuciPoly	SF3B1Poly	OK	21.8475	42.821	0.970853	1.80204	0.00365	0.0299738	yes	ZRANB1	27.618	22.8857	15.0387	43.6746	57.5701	27.2183
XLOC_004961	LuciPoly	SF3B1Poly	OK	16.0326	31.4263	0.970962	2.43032	5e-05	0.00116122	yes	H2AFJ	19.5336	15.7666	12.7976	34.4581	35.8026	24.0181
XLOC_016752	LuciPoly	SF3B1Poly	OK	20.6608	40.5057	0.971228	2.19749	0.0001	0.00205911	yes	TBL1XR1	27.4182	21.3033	13.2609	38.1586	54.0824	29.2762
XLOC_002600	LuciPoly	SF3B1Poly	OK	32.9715	64.6897	0.972314	2.29657	0.0002	0.00357355	yes	VPS26A	43.1992	34.244	21.4715	60.1464	92.7639	41.1588
XLOC_001092	LuciPoly	SF3B1Poly	OK	184.421	363.203	0.97777	1.98593	0.001	0.0116857	yes	ARF1	228.092	187.794	137.377	375.943	444.691	268.973
XLOC_014393	LuciPoly	SF3B1Poly	OK	22.9021	45.1195	0.978273	2.26997	5e-05	0.00116122	yes	TBC1D20	27.4931	23.8169	17.3961	47.3636	54.9257	33.069
XLOC_018150	LuciPoly	SF3B1Poly	OK	18.4016	36.4995	0.988044	2.35501	5e-05	0.00116122	yes	FAM53C	26.8793	17.9011	10.4244	41.2732	44.1215	24.1038
XLOC_009507	LuciPoly	SF3B1Poly	OK	10.2737	20.4127	0.990517	2.4522	5e-05	0.00116122	yes	GRN	11.9468	10.5958	8.27847	25.1097	21.7081	14.4204
XLOC_023018	LuciPoly	SF3B1Poly	OK	56.2434	112.06	0.99451	1.85463	0.00155	0.0161532	yes	RB1CC1	76.8918	59.1435	32.6948	106.457	159.862	69.8598
XLOC_015017	LuciPoly	SF3B1Poly	OK	14.9666	29.8526	0.996111	2.25554	0.0001	0.00205911	yes	MCM3AP	19.0985	15.8684	9.93293	36.5996	35.4049	17.5533
XLOC_008557	LuciPoly	SF3B1Poly	OK	17.9623	35.8424	0.996691	2.16459	0.0002	0.00357355	yes	SF3B3	23.4903	19.3768	11.0199	37.6393	51.9224	17.9655
XLOC_014064	LuciPoly	SF3B1Poly	OK	114.305	228.109	0.996839	1.8129	0.00175	0.017737	yes	PSMF1	163.766	113.374	65.7738	257.482	296.745	130.101
XLOC_016999	LuciPoly	SF3B1Poly	OK	27.5051	54.9264	0.997802	2.07063	0.0002	0.00357355	yes	MED28	35.8875	25.6587	20.9689	53.4441	67.2982	44.0368
XLOC_007665	LuciPoly	SF3B1Poly	OK	11.2108	22.392	0.998088	2.42801	5e-05	0.00116122	yes	FAH	13.6993	10.1089	9.82432	25.8368	24.2081	17.1309
XLOC_008803	LuciPoly	SF3B1Poly	OK	79.4407	158.715	0.998492	2.02692	0.0004	0.00603706	yes	GDE1	115.803	83.66	38.8591	165.999	216.532	93.6147
XLOC_009545	LuciPoly	SF3B1Poly	OK	12.7326	25.4701	1.00027	2.49092	5e-05	0.00116122	yes	NFE2L1	12.5754	14.218	11.4046	23.9597	30.5122	21.9383
XLOC_022015	LuciPoly	SF3B1Poly	OK	18.2721	36.6154	1.00281	2.40042	5e-05	0.00116122	yes	GRB10	12.479	19.0173	23.32	37.1099	37.8258	34.9107
XLOC_003941	LuciPoly	SF3B1Poly	OK	32.7162	65.6171	1.00407	2.34301	5e-05	0.00116122	yes	ENDOD1	30.1159	33.1304	34.9022	58.6264	73.1135	65.1116
XLOC_002009	LuciPoly	SF3B1Poly	OK	151.037	303.196	1.00535	1.9064	0.00155	0.0161532	yes	CREG1	249.497	138.832	64.7833	326.439	422.603	160.547
XLOC_023151	LuciPoly	SF3B1Poly	OK	45.1268	90.6577	1.00644	2.15695	0.00025	0.00426077	yes	RNF19A	60.0062	48.6987	26.6755	93.4593	124.394	54.1197
XLOC_018095	LuciPoly	SF3B1Poly	OK	26.4388	53.1611	1.00771	2.44733	5e-05	0.00116122	yes	SNX2	36.2557	25.1675	17.8932	55.2641	70.7986	33.4207
XLOC_019927	LuciPoly	SF3B1Poly	OK	12.8267	25.798	1.00811	2.52813	5e-05	0.00116122	yes	TSPYL1	15.0127	13.035	10.4323	22.8923	30.3917	24.11
XLOC_001368	LuciPoly	SF3B1Poly	OK	16.9425	34.0969	1.00899	2.49081	5e-05	0.00116122	yes	SYF2	22.9445	16.4648	11.4183	36.7773	42.1888	23.3247
XLOC_019393	LuciPoly	SF3B1Poly	OK	22.7298	45.746	1.00906	2.51316	5e-05	0.00116122	yes	CCDC28A	28.6781	21.633	17.8782	47.3117	56.1896	33.7368
XLOC_016778	LuciPoly	SF3B1Poly	OK	39.0711	78.6705	1.00972	2.20392	5e-05	0.00116122	yes	IGF2BP2	52.4122	40.3089	24.4921	72.321	109.879	53.8117
XLOC_017606	LuciPoly	SF3B1Poly	OK	168.107	338.499	1.00977	1.76938	0.00165	0.0169876	yes	TSPAN5	237.122	165.323	101.875	358.181	416.163	241.152
XLOC_022275	LuciPoly	SF3B1Poly	OK	122.987	247.67	1.00991	1.65717	0.00525	0.0377169	yes	UBE2H	184.124	123.746	61.0911	256.405	347.923	138.682
XLOC_000093	LuciPoly	SF3B1Poly	OK	12.1561	24.5074	1.01153	2.50212	5e-05	0.00116122	yes	MIIP	13.095	13.1118	10.2616	24.0116	29.4232	20.0875
XLOC_020004	LuciPoly	SF3B1Poly	OK	98.0255	197.64	1.01165	1.73338	0.0024	0.022286	yes	FBXO30	156.284	98.6025	39.1896	192.455	301.289	99.1758
XLOC_019189	LuciPoly	SF3B1Poly	OK	85.5804	172.676	1.01272	2.16469	0.00025	0.00426077	yes	HSP90AB1	115.059	85.1167	56.5658	168.036	228.122	121.871
XLOC_011447	LuciPoly	SF3B1Poly	OK	41.4835	83.8713	1.01564	2.40009	5e-05	0.00116122	yes	BAX	47.6582	43.4567	33.3356	76.3061	101.409	73.8991
XLOC_005907	LuciPoly	SF3B1Poly	OK	11.1626	22.5998	1.01764	2.20781	0.00015	0.00289495	yes	SELPLG	16.3381	13.2666	3.88313	18.711	39.5201	9.56809
XLOC_002172	LuciPoly	SF3B1Poly	OK	87.0803	176.893	1.02246	1.69955	0.00405	0.0320242	yes	YOD1	133.111	80.5188	47.6113	168.019	245.915	116.745
XLOC_003890	LuciPoly	SF3B1Poly	OK	10.2339	20.8063	1.02366	2.49447	5e-05	0.00116122	yes	TSKU	14.9144	10.0377	5.74954	24.9436	19.4246	18.0506
XLOC_025398	LuciPoly	SF3B1Poly	OK	88.0875	179.276	1.02517	2.19921	5e-05	0.00116122	yes	EIF1AY	150.3	92.8187	21.1433	181.197	243.746	112.884
XLOC_011939	LuciPoly	SF3B1Poly	OK	12.1722	24.8025	1.02689	2.40643	5e-05	0.00116122	yes	SLC35E1	16.0581	13.9019	6.55669	23.4763	38.2761	12.6553
XLOC_009282	LuciPoly	SF3B1Poly	OK	17.5099	35.6808	1.02698	1.74932	0.00445	0.0338579	yes	C17orf76-AS1	17.7255	15.0471	19.7572	55.988	28.9203	22.134
XLOC_001014	LuciPoly	SF3B1Poly	OK	34.4791	70.2704	1.02719	1.79165	0.0016	0.0166118	yes	DYRK3	46.2719	36.1087	21.0567	69.7513	95.184	45.8757
XLOC_015040	LuciPoly	SF3B1Poly	OK	10.6761	21.7678	1.02781	2.45653	5e-05	0.00116122	yes	BCL2L13	14.2721	10.3338	7.42243	23.9601	26.5651	14.7782
XLOC_010161	LuciPoly	SF3B1Poly	OK	12.6461	25.808	1.02913	2.54853	5e-05	0.00116122	yes	HDAC5	16.0178	12.8079	9.11243	25.7778	30.5804	21.0659
XLOC_004024	LuciPoly	SF3B1Poly	OK	13.1666	26.8972	1.03058	2.56236	5e-05	0.00116122	yes	VPS11	15.4153	13.4711	10.6134	28.415	34.403	17.8737
XLOC_024119	LuciPoly	SF3B1Poly	OK	11.649	23.8232	1.03216	2.44138	5e-05	0.00116122	yes	MEGF9	16.8774	11.349	6.72077	23.6383	33.0516	14.7797
XLOC_016077	LuciPoly	SF3B1Poly	OK	33.0244	67.6763	1.03512	2.04809	0.0003	0.00490177	yes	RAP2B	44.4043	36.1328	18.5361	67.7788	78.2565	56.9937
XLOC_013788	LuciPoly	SF3B1Poly	OK	30.8441	63.3899	1.03926	2.17307	0.0003	0.00490177	yes	STK17B	50.5274	28.3338	13.6711	60.1854	92.7708	37.2137
XLOC_003512	LuciPoly	SF3B1Poly	OK	19.0854	39.2552	1.04042	2.5938	5e-05	0.00116122	yes	C11orf58	19.5735	19.0301	18.6525	37.4343	46.7853	33.546
XLOC_005419	LuciPoly	SF3B1Poly	OK	36.6398	75.436	1.04184	2.28973	0.0001	0.00205911	yes	ULK1	43.191	43.3431	23.3854	78.123	97.5803	50.6049
XLOC_022917	LuciPoly	SF3B1Poly	OK	45.9571	94.6938	1.04298	2.34977	5e-05	0.00116122	yes	ASAH1	56.8824	49.1824	31.8065	104.745	117.005	62.3316
XLOC_007942	LuciPoly	SF3B1Poly	OK	49.4807	102.07	1.04462	2.61517	5e-05	0.00116122	yes	RPS27L	63.4955	47.9985	36.9482	96.3065	121.185	88.7179
XLOC_024180	LuciPoly	SF3B1Poly	OK	29.6223	61.1244	1.04506	2.39809	5e-05	0.00116122	yes	ZER1	37.5722	31.6514	19.6434	63.0271	77.8331	42.513
XLOC_011511	LuciPoly	SF3B1Poly	OK	9.56416	19.7486	1.04604	2.57061	5e-05	0.00116122	yes	ZNF175	9.13267	10.8427	8.71713	18.4036	23.3258	17.5165
XLOC_001535	LuciPoly	SF3B1Poly	OK	30.5802	63.1713	1.04667	2.49948	5e-05	0.00116122	yes	PDZK1IP1	42.8876	36.7255	12.1274	63.6394	79.642	46.2325
XLOC_012761	LuciPoly	SF3B1Poly	OK	20.9899	43.6103	1.05497	1.84564	0.0016	0.0166118	yes	RMND5A	26.8305	20.0703	16.069	46.0947	52.2648	32.4713
XLOC_016053	LuciPoly	SF3B1Poly	OK	17.3043	36.0838	1.06022	2.43578	5e-05	0.00116122	yes	C3orf58	25.8306	18.4231	7.6591	33.1208	52.3523	22.7782
XLOC_006798	LuciPoly	SF3B1Poly	OK	567.611	1183.81	1.06046	1.69664	0.0052	0.0375036	yes	GLRX5	800.212	570.919	331.703	1202.56	1598.59	750.284
XLOC_009607	LuciPoly	SF3B1Poly	OK	12.6176	26.4026	1.06524	2.60326	5e-05	0.00116122	yes	DHX40	17.7325	12.3157	7.80463	26.8481	35.7513	16.6084
XLOC_003605	LuciPoly	SF3B1Poly	OK	9.29611	19.4633	1.06606	2.59098	5e-05	0.00116122	yes	DDB2	11.2956	9.04248	7.55026	15.6163	22.1132	20.6604
XLOC_004039	LuciPoly	SF3B1Poly	OK	72.2047	151.383	1.06804	1.96114	0.00095	0.0113041	yes	TBCEL	116.901	72.3972	27.3158	153.676	218.811	81.662
XLOC_011706	LuciPoly	SF3B1Poly	OK	166.986	350.138	1.0682	2.02704	0.00065	0.00873871	yes	R3HDM4	261.785	166.296	72.8762	365.801	505.973	178.639
XLOC_024011	LuciPoly	SF3B1Poly	OK	48.5462	101.948	1.0704	2.39062	0.00015	0.00289495	yes	IARS	40.5109	47.7444	57.3832	107.895	104.488	93.461
XLOC_008624	LuciPoly	SF3B1Poly	OK	92.9436	195.467	1.0725	2.24533	0.0001	0.00205911	yes	MAP1LC3B	130.604	94.9673	53.2593	205.034	253.925	127.442
XLOC_018199	LuciPoly	SF3B1Poly	OK	24.3837	51.3353	1.07403	2.44159	0.0001	0.00205911	yes	RNF14	35.3124	23.8837	13.9549	52.9416	65.6474	35.4169
XLOC_023547	LuciPoly	SF3B1Poly	OK	325.985	686.458	1.07436	2.02168	0.001	0.0116857	yes	ANP32B	369.426	315.119	293.411	682.643	793.017	583.714
XLOC_010836	LuciPoly	SF3B1Poly	OK	15.5752	32.8404	1.07622	2.52567	5e-05	0.00116122	yes	CYB5A	11.8939	14.5406	20.2911	36.4838	36.5964	25.441
XLOC_025332	LuciPoly	SF3B1Poly	OK	116.872	246.436	1.07629	1.989	0.00085	0.0104742	yes	CLIC2	181.447	109.806	59.3616	253.098	345.441	140.77
XLOC_011764	LuciPoly	SF3B1Poly	OK	255.764	539.448	1.07667	1.91046	0.00165	0.0169876	yes	UBXN6	364.806	255.417	147.068	573.625	692.29	352.429
XLOC_008986	LuciPoly	SF3B1Poly	OK	17.7056	37.3808	1.07809	2.51325	5e-05	0.00116122	yes	GFOD2	21.246	19.6606	12.2102	40.1814	47.6565	24.3046
XLOC_001452	LuciPoly	SF3B1Poly	OK	14.5656	30.7902	1.0799	2.51256	5e-05	0.00116122	yes	LSM10	18.511	14.2818	10.9041	34.3607	37.6392	20.3706
XLOC_016256	LuciPoly	SF3B1Poly	OK	29.3998	62.2488	1.08224	2.40327	0.00015	0.00289495	yes	IQSEC1	26.1529	32.8193	29.2271	65.2182	62.5709	58.9572
XLOC_000640	LuciPoly	SF3B1Poly	OK	151.819	323.784	1.09268	2.14064	0.0005	0.0071104	yes	TXNIP	183.678	157.533	114.247	290.152	378.024	303.177
XLOC_002086	LuciPoly	SF3B1Poly	OK	17.9235	38.2524	1.0937	2.55141	5e-05	0.00116122	yes	FAM129A	12.8078	19.9167	21.0459	28.6778	36.7418	49.3375
XLOC_006626	LuciPoly	SF3B1Poly	OK	27.1601	58.0329	1.09538	2.24728	0.00025	0.00426077	yes	KLHDC2	32.7407	27.4583	21.2814	59.5673	71.5087	43.0228
XLOC_005758	LuciPoly	SF3B1Poly	OK	149.021	318.689	1.09663	2.40247	5e-05	0.00116122	yes	NACA	181.16	141.408	124.496	377.985	365.349	212.733
XLOC_003211	LuciPoly	SF3B1Poly	OK	14.4352	30.9093	1.09845	2.66891	5e-05	0.00116122	yes	POLL	18.0253	15.2782	10.0022	35.5582	36.7513	20.4183
XLOC_016686	LuciPoly	SF3B1Poly	OK	229.208	491.399	1.10024	1.80362	0.00245	0.0226932	yes	SIAH2	330.075	244.866	112.683	509.412	697.411	267.374
XLOC_023269	LuciPoly	SF3B1Poly	OK	43.9772	94.3073	1.10061	2.71731	5e-05	0.00116122	yes	SHARPIN	47.6387	48.2508	36.0422	89.4401	111.281	82.2009
XLOC_001099	LuciPoly	SF3B1Poly	OK	93.9505	201.528	1.10101	2.14309	0.00015	0.00289495	yes	RNF187	95.2185	102.669	83.9644	219.469	230.543	154.573
XLOC_010807	LuciPoly	SF3B1Poly	OK	131.327	281.706	1.10103	1.77131	0.0036	0.0297396	yes	FECH	147.997	137.11	108.873	263.52	351.09	230.508
XLOC_019881	LuciPoly	SF3B1Poly	OK	9.22556	19.8218	1.10338	2.33411	5e-05	0.00116122	yes	FBXL4	11.1627	9.60251	6.91148	20.4529	26.2739	12.7385
XLOC_011134	LuciPoly	SF3B1Poly	OK	10.0481	21.5962	1.10385	2.63919	5e-05	0.00116122	yes	MAST3	11.6588	11.7978	6.68777	24.0285	27.8176	12.9423
XLOC_006222	LuciPoly	SF3B1Poly	OK	59.8858	128.837	1.10527	2.24986	0.00025	0.00426077	yes	MBNL2	73.7557	58.3775	47.5241	124.223	164.128	98.1612
XLOC_002128	LuciPoly	SF3B1Poly	OK	13.314	28.6716	1.10668	2.57662	5e-05	0.00116122	yes	KDM5B	17.4935	14.8798	7.56864	29.8318	39.1374	17.0457
XLOC_011201	LuciPoly	SF3B1Poly	OK	39.8669	85.8977	1.10743	2.55711	5e-05	0.00116122	yes	CEBPG	37.644	40.644	41.3127	85.5167	88.7828	83.3937
XLOC_013777	LuciPoly	SF3B1Poly	OK	233.484	503.222	1.10787	1.73985	0.00385	0.0310636	yes	SLC40A1	347.736	229.854	122.862	478.378	693.726	337.563
XLOC_006665	LuciPoly	SF3B1Poly	OK	26.3838	56.9648	1.11042	2.33918	0.0001	0.00205911	yes	PPM1A	33.8962	26.1001	19.1552	51.7787	74.9853	44.1305
XLOC_016749	LuciPoly	SF3B1Poly	OK	39.6424	85.7674	1.11339	2.5582	5e-05	0.00116122	yes	NCEH1	42.889	38.9831	37.0551	92.5578	99.0123	65.7322
XLOC_005379	LuciPoly	SF3B1Poly	OK	20.1717	43.6866	1.11486	2.34552	0.0002	0.00357355	yes	MLXIP	22.1001	24.214	14.2009	41.6981	64.0791	25.2827
XLOC_018269	LuciPoly	SF3B1Poly	OK	28.7694	62.4165	1.11739	2.72325	5e-05	0.00116122	yes	CCNG1	39.8743	25.8497	20.5841	64.3988	76.3501	46.5006
XLOC_001157	LuciPoly	SF3B1Poly	OK	47.9693	104.089	1.11763	1.85457	0.00155	0.0161532	yes	OR2W3	77.8172	47.7847	18.306	99.7604	161.357	51.1487
XLOC_001728	LuciPoly	SF3B1Poly	OK	48.9517	106.287	1.11853	2.21308	0.0001	0.00205911	yes	SLC16A1	82.7347	45.7255	18.3951	117.136	156.065	45.6592
XLOC_002632	LuciPoly	SF3B1Poly	OK	21.1471	45.9358	1.11916	2.35893	0.00015	0.00289495	yes	VCL	27.9791	27.7732	7.68886	36.1154	78.8562	22.8357
XLOC_000637	LuciPoly	SF3B1Poly	OK	39.2668	85.3063	1.11934	2.57873	5e-05	0.00116122	yes	SEC22B	47.9977	38.5398	31.263	86.0229	106.35	63.5461
XLOC_022540	LuciPoly	SF3B1Poly	OK	56.7503	123.364	1.12022	2.35681	5e-05	0.00116122	yes	PTK2B	68.5763	67.6948	33.9797	130.613	156.672	82.8054
XLOC_017143	LuciPoly	SF3B1Poly	OK	85.1847	185.753	1.12472	1.66393	0.00355	0.0293923	yes	BMP2K	103.724	84.8557	66.9745	186.452	238.944	131.864
XLOC_011994	LuciPoly	SF3B1Poly	OK	10.8915	23.7849	1.12685	2.61889	5e-05	0.00116122	yes	NA	14.3178	14.0413	4.31535	24.4317	36.6806	10.2425
XLOC_003940	LuciPoly	SF3B1Poly	OK	34.7322	75.8775	1.1274	2.51817	5e-05	0.00116122	yes	SRSF8	44.8172	37.9846	21.3947	81.2722	93.3633	52.9971
XLOC_020040	LuciPoly	SF3B1Poly	OK	29.6495	64.7981	1.12795	2.05613	0.0004	0.00603706	yes	SOD2	37.5456	30.9541	20.4487	63.8886	86.4017	44.104
XLOC_004634	LuciPoly	SF3B1Poly	OK	37.1072	81.1438	1.12878	2.13357	0.0002	0.00357355	yes	SESN3	53.9486	38.1324	19.2407	69.564	117.552	56.315
XLOC_009955	LuciPoly	SF3B1Poly	OK	193.745	424.147	1.13041	1.68346	0.00325	0.0276737	yes	C17orf103	294.582	196.219	90.4345	481.468	532.546	258.427
XLOC_023642	LuciPoly	SF3B1Poly	OK	43.4612	95.4343	1.13478	2.13367	0.001	0.0116857	yes	GAPVD1	51.7086	49.5595	29.1157	87.4148	140.281	58.6075
XLOC_005159	LuciPoly	SF3B1Poly	OK	21.5744	47.3902	1.13527	1.9908	0.0005	0.0071104	yes	MBD6	23.8986	24.8821	15.9426	51.076	55.7641	35.3306
XLOC_016489	LuciPoly	SF3B1Poly	OK	32.4987	71.5025	1.13761	2.59429	5e-05	0.00116122	yes	RYBP	40.3999	34.3407	22.7555	75.1089	91.1981	48.2004
XLOC_013736	LuciPoly	SF3B1Poly	OK	20.022	44.0951	1.13903	2.78879	5e-05	0.00116122	yes	CIR1	28.4227	19.0406	12.6028	45.0257	57.1412	30.1185
XLOC_007104	LuciPoly	SF3B1Poly	OK	13.5101	29.7541	1.13905	2.73957	5e-05	0.00116122	yes	GCH1	9.51135	15.3992	15.6197	21.899	28.3642	38.9992
XLOC_002764	LuciPoly	SF3B1Poly	OK	19.9477	44.0046	1.14143	2.62326	5e-05	0.00116122	yes	DPCD	28.598	22.8835	8.36155	45.6925	60.6628	25.6586
XLOC_013873	LuciPoly	SF3B1Poly	OK	68.6663	152.55	1.15161	2.39974	5e-05	0.00116122	yes	TUBA4A	96.3911	67.5524	42.0554	152.191	181.63	123.828
XLOC_003998	LuciPoly	SF3B1Poly	OK	65.24	144.942	1.15164	2.70275	5e-05	0.00116122	yes	REXO2	97.1643	65.6437	32.9121	162.328	181.163	91.334
XLOC_009871	LuciPoly	SF3B1Poly	OK	18.4493	40.9895	1.15169	2.41942	5e-05	0.00116122	yes	PER1	28.9262	20.3866	6.03499	44.7003	59.3438	18.9243
XLOC_019382	LuciPoly	SF3B1Poly	OK	31.1523	69.9676	1.16735	2.95478	5e-05	0.00116122	yes	TBPL1	33.1808	28.9044	31.3718	66.1519	85.3628	58.388
XLOC_017897	LuciPoly	SF3B1Poly	OK	11.1586	25.0719	1.16791	2.92353	5e-05	0.00116122	yes	C5orf22	11.8249	11.6894	9.96165	25.5963	31.1776	18.4419
XLOC_018132	LuciPoly	SF3B1Poly	OK	52.237	117.483	1.1693	2.60413	5e-05	0.00116122	yes	UBE2B	75.5588	50.8884	30.2638	117.733	157.34	77.3752
XLOC_023396	LuciPoly	SF3B1Poly	OK	84.1754	189.475	1.17054	2.18906	0.0004	0.00603706	yes	UBAP1	139.682	83.085	29.7595	224.194	259.796	84.435
XLOC_003761	LuciPoly	SF3B1Poly	OK	48.3041	109.206	1.17684	2.75369	5e-05	0.00116122	yes	PPP2R5B	52.0792	51.3385	41.4946	128.941	120.799	77.8802
XLOC_013436	LuciPoly	SF3B1Poly	OK	28.58	64.664	1.17796	2.4875	0.0001	0.00205911	yes	SERTAD2	39.462	32.9314	13.3467	62.9646	95.4892	35.5381
XLOC_002538	LuciPoly	SF3B1Poly	OK	14.4125	32.6395	1.17929	2.77504	5e-05	0.00116122	yes	FAM21C	18.7196	15.9225	8.5955	31.5579	45.2197	21.1408
XLOC_005700	LuciPoly	SF3B1Poly	OK	9.98053	22.6136	1.18	2.54112	5e-05	0.00116122	yes	KRT1	17.1302	7.56863	5.24277	31.4523	25.8614	10.5273
XLOC_011330	LuciPoly	SF3B1Poly	OK	133.233	302.348	1.18226	2.83425	5e-05	0.00116122	yes	RPS19	153.267	123.639	122.792	331.239	330.276	245.528
XLOC_008612	LuciPoly	SF3B1Poly	OK	9.43345	21.5233	1.19004	2.21875	5e-05	0.00116122	yes	KIAA0513	12.4313	9.1931	6.67593	23.3247	27.0591	14.1861
XLOC_022215	LuciPoly	SF3B1Poly	OK	53.5471	122.668	1.19588	2.55784	5e-05	0.00116122	yes	CCDC71L	52.8174	58.9564	48.8675	149.092	138.742	80.1702
XLOC_001451	LuciPoly	SF3B1Poly	OK	52.1512	119.813	1.20001	2.54263	5e-05	0.00116122	yes	STK40	68.3705	54.7308	33.3522	125.318	151.931	82.1884
XLOC_022683	LuciPoly	SF3B1Poly	OK	19.1761	44.1334	1.20256	3.01509	5e-05	0.00116122	yes	DECR1	17.7342	20.4919	19.3022	46.7801	48.027	37.5932
XLOC_018296	LuciPoly	SF3B1Poly	OK	9.60594	22.2245	1.21015	2.61402	5e-05	0.00116122	yes	CREBRF	14.3824	9.81506	4.62034	20.331	31.9657	14.3769
XLOC_003566	LuciPoly	SF3B1Poly	OK	20.8173	48.1847	1.21079	2.79148	5e-05	0.00116122	yes	CD44	27.4196	22.6012	12.4311	53.7498	62.8876	27.9168
XLOC_012222	LuciPoly	SF3B1Poly	OK	43.408	100.572	1.2122	2.91483	5e-05	0.00116122	yes	BBC3	56.6421	45.1854	28.3966	103.856	119.155	78.7058
XLOC_009505	LuciPoly	SF3B1Poly	OK	13.8796	32.2575	1.21667	2.10263	0.0006	0.00818571	yes	TMUB2	19.8417	13.5113	8.28579	36.6721	40.046	20.0545
XLOC_008743	LuciPoly	SF3B1Poly	OK	19.4459	45.2729	1.21918	2.81727	5e-05	0.00116122	yes	UBALD1	30.3229	20.1484	7.86647	48.536	65.9651	21.3176
XLOC_021814	LuciPoly	SF3B1Poly	OK	10.8279	25.2576	1.22197	2.9516	5e-05	0.00116122	yes	CHPF2	13.4127	11.5184	7.5526	30.6098	29.6039	15.5591
XLOC_013030	LuciPoly	SF3B1Poly	OK	21.6064	50.4629	1.22376	3.03827	5e-05	0.00116122	yes	ZC3H15	26.3592	20.8384	17.6216	53.8846	63.2409	34.2632
XLOC_001022	LuciPoly	SF3B1Poly	OK	32.5425	76.0225	1.2241	2.66437	5e-05	0.00116122	yes	CD55	54.5308	30.0073	13.0895	82.8124	103.734	41.5215
XLOC_003397	LuciPoly	SF3B1Poly	OK	36.0991	84.4241	1.22569	2.81592	5e-05	0.00116122	yes	PNPLA2	52.0301	38.7351	17.532	93.3981	111.569	48.3048
XLOC_006483	LuciPoly	SF3B1Poly	OK	11.4584	26.9624	1.23455	2.84038	5e-05	0.00116122	yes	IRS2	15.0069	13.1955	6.17277	23.1378	41.1216	16.6279
XLOC_023988	LuciPoly	SF3B1Poly	OK	82.0539	193.598	1.23842	2.72451	5e-05	0.00116122	yes	ISCA1	105.778	82.656	57.728	194.028	261.953	124.813
XLOC_018271	LuciPoly	SF3B1Poly	OK	64.1311	151.521	1.24042	2.67921	5e-05	0.00116122	yes	MAT2B	92.0937	64.3363	35.9632	147.37	223.103	84.0915
XLOC_015704	LuciPoly	SF3B1Poly	OK	77.2128	182.838	1.24365	2.98283	5e-05	0.00116122	yes	EIF1B	104.637	78.112	48.8897	183.254	229.354	135.906
XLOC_002131	LuciPoly	SF3B1Poly	OK	217.74	519.916	1.25567	2.21455	5e-05	0.00116122	yes	ADIPOR1	312.787	213.591	126.841	523.762	716.845	319.139
XLOC_005293	LuciPoly	SF3B1Poly	OK	55.2031	132.774	1.26616	2.29719	0.0001	0.00205911	yes	TCP11L2	87.0218	58.1234	20.4642	134.984	196.579	66.7606
XLOC_013887	LuciPoly	SF3B1Poly	OK	7.96748	19.1876	1.26798	2.93247	5e-05	0.00116122	yes	SERPINE2	8.26344	12.0234	3.61564	20.1522	26.9038	10.5066
XLOC_000441	LuciPoly	SF3B1Poly	OK	18.1487	43.7182	1.26837	2.69676	5e-05	0.00116122	yes	LEPR	20.0161	18.0075	16.4224	44.889	48.8932	37.3723
XLOC_017783	LuciPoly	SF3B1Poly	OK	11.5762	27.9164	1.26995	3.17697	5e-05	0.00116122	yes	ACSL1	14.118	10.1397	10.471	31.9819	27.9417	23.8257
XLOC_018659	LuciPoly	SF3B1Poly	OK	34.5187	83.4544	1.27361	3.01869	5e-05	0.00116122	yes	HSPA9	35.3891	36.3388	31.8282	96.5442	92.8359	60.983
XLOC_005194	LuciPoly	SF3B1Poly	OK	19.5639	47.4112	1.27703	2.85603	5e-05	0.00116122	yes	MDM2	25.9986	19.1639	13.5292	40.0594	62.2511	39.9231
XLOC_005895	LuciPoly	SF3B1Poly	OK	8.4296	20.5209	1.28356	3.18729	5e-05	0.00116122	yes	APPL2	9.93429	9.16303	6.1915	22.2371	23.548	15.7775
XLOC_015524	LuciPoly	SF3B1Poly	OK	11.2683	27.4507	1.28457	3.09425	5e-05	0.00116122	yes	KIAA0930	7.66428	12.6342	13.5064	19.7208	34.7991	27.8323
XLOC_000760	LuciPoly	SF3B1Poly	OK	17.6632	43.0506	1.28528	3.13188	5e-05	0.00116122	yes	SLC50A1	13.1893	20.6876	19.1128	42.1906	55.2694	31.6917
XLOC_002957	LuciPoly	SF3B1Poly	OK	103.24	253.128	1.29386	2.30229	5e-05	0.00116122	yes	PIP4K2A	147.697	110.583	51.44	243.742	378.726	136.917
XLOC_002659	LuciPoly	SF3B1Poly	OK	128.047	314.096	1.29453	2.67148	5e-05	0.00116122	yes	GHITM	146.59	127.196	110.355	329.5	356.665	256.122
XLOC_008825	LuciPoly	SF3B1Poly	OK	22.9341	56.3215	1.29619	3.15386	5e-05	0.00116122	yes	CDR2	29.1615	23.724	15.9169	57.0864	73.1862	38.6919
XLOC_014387	LuciPoly	SF3B1Poly	OK	12.582	30.9658	1.29932	3.07646	5e-05	0.00116122	yes	PCMTD2	18.7597	11.9532	7.033	35.8718	39.373	17.6527
XLOC_000181	LuciPoly	SF3B1Poly	OK	114.402	282.056	1.30187	2.48753	5e-05	0.00116122	yes	LYPLA2	157.733	112.175	73.2979	288.799	409.35	148.018
XLOC_012771	LuciPoly	SF3B1Poly	OK	45.8369	113.432	1.30725	3.11005	5e-05	0.00116122	yes	RPIA	62.3332	44.2411	30.9364	117.151	144.319	78.8248
XLOC_019304	LuciPoly	SF3B1Poly	OK	131.423	326.045	1.31085	1.93404	0.0012	0.0134415	yes	FOXO3	172.862	144.996	76.4128	334.203	437.032	206.899
XLOC_013750	LuciPoly	SF3B1Poly	OK	34.519	85.8697	1.31476	3.16414	5e-05	0.00116122	yes	NFE2L2	43.1576	34.8682	25.5314	83.0597	110.773	63.7768
XLOC_022538	LuciPoly	SF3B1Poly	OK	200.553	499.574	1.31672	2.09426	0.0006	0.00818571	yes	BNIP3L	280.886	194.43	126.342	525.65	659.106	313.967
XLOC_007144	LuciPoly	SF3B1Poly	OK	56.1755	140.134	1.31879	2.14757	0.00035	0.00545331	yes	ATP6V1D	79.1484	50.3193	39.0588	140.425	182.274	97.7028
XLOC_014789	LuciPoly	SF3B1Poly	OK	33.8353	84.5053	1.32051	3.01427	5e-05	0.00116122	yes	MORC3	33.0095	37.3976	31.0987	74.2932	113.984	65.2387
XLOC_010845	LuciPoly	SF3B1Poly	OK	64.4819	161.052	1.32056	2.93117	5e-05	0.00116122	yes	PQLC1	66.899	82.8244	43.7224	127.211	208.294	147.651
XLOC_006539	LuciPoly	SF3B1Poly	OK	18.024	45.2823	1.32903	3.30648	5e-05	0.00116122	yes	APEX1	17.2006	18.2944	18.577	49.5719	52.2952	33.9798
XLOC_023963	LuciPoly	SF3B1Poly	OK	116.78	296.202	1.34279	2.03166	0.00085	0.0104742	yes	ZFAND5	167.339	124.285	58.7167	315.313	413.88	159.413
XLOC_022619	LuciPoly	SF3B1Poly	OK	50.6348	129.609	1.35596	3.13026	5e-05	0.00116122	yes	SDCBP	65.9621	47.4375	38.5048	127.181	160.25	101.394
XLOC_006424	LuciPoly	SF3B1Poly	OK	9.07063	23.2979	1.36093	3.44597	5e-05	0.00116122	yes	FBXL3	10.0303	8.53618	8.64543	21.6645	27.0242	21.2051
XLOC_002616	LuciPoly	SF3B1Poly	OK	13.687	35.3641	1.36947	3.2209	5e-05	0.00116122	yes	ANAPC16	13.3259	14.1526	13.5826	37.719	38.9813	29.392
XLOC_021722	LuciPoly	SF3B1Poly	OK	101.061	262.848	1.379	2.94599	5e-05	0.00116122	yes	C7orf73	112.743	103.233	87.207	261.9	317.508	209.137
XLOC_022358	LuciPoly	SF3B1Poly	OK	18.4439	48.4132	1.39225	3.45493	5e-05	0.00116122	yes	KCNH2	14.2812	17.5744	23.4761	55.1984	42.7907	47.2504
XLOC_008876	LuciPoly	SF3B1Poly	OK	6.24775	16.3997	1.39226	3.34229	5e-05	0.00116122	yes	SEPHS2	6.32236	7.304	5.11687	20.4465	16.3208	12.4318
XLOC_019568	LuciPoly	SF3B1Poly	OK	8.89724	23.4484	1.39806	2.87263	5e-05	0.00116122	yes	HIST1H2BK	14.9821	8.0671	3.64246	34.1119	28.3342	7.89917
XLOC_009860	LuciPoly	SF3B1Poly	OK	7.70943	20.3647	1.40137	3.53076	5e-05	0.00116122	yes	ZBTB4	6.17221	8.45467	8.50141	19.6328	21.2323	20.229
XLOC_005956	LuciPoly	SF3B1Poly	OK	10.9745	29.0311	1.40345	2.87189	5e-05	0.00116122	yes	WSB2	8.62981	11.67	12.6236	25.3581	31.96	29.7753
XLOC_008788	LuciPoly	SF3B1Poly	OK	10.877	28.8819	1.40888	3.50154	5e-05	0.00116122	yes	FOPNL	13.178	9.99495	9.45807	31.3797	33.021	22.2451
XLOC_024393	LuciPoly	SF3B1Poly	OK	10.7473	28.5504	1.40954	3.17733	5e-05	0.00116122	yes	TCEANC	14.5889	10.655	6.99801	28.5536	39.5698	17.5278
XLOC_003929	LuciPoly	SF3B1Poly	OK	11.8572	31.6535	1.4166	2.61769	5e-05	0.00116122	yes	C11orf54	13.3841	13.8066	8.38099	35.7467	40.1895	19.0244
XLOC_023494	LuciPoly	SF3B1Poly	OK	16.1649	43.529	1.42912	3.20195	5e-05	0.00116122	yes	DAPK1	16.15	21.9927	10.3518	44.3034	65.4501	20.8336
XLOC_007709	LuciPoly	SF3B1Poly	OK	32.0385	86.5604	1.4339	3.24703	5e-05	0.00116122	yes	AEN	47.8809	32.7645	15.4701	89.5816	111.359	58.7408
XLOC_001836	LuciPoly	SF3B1Poly	OK	46.8812	126.807	1.43555	3.50131	5e-05	0.00116122	yes	S100A10	63.1032	47.6851	29.8551	110.715	168.348	101.356
XLOC_018555	LuciPoly	SF3B1Poly	OK	7.8774	21.3917	1.44126	3.52844	5e-05	0.00116122	yes	LYSMD3	10.506	7.37408	5.75211	20.1293	27.4113	16.6343
XLOC_014629	LuciPoly	SF3B1Poly	OK	16.7485	45.5452	1.44327	3.13229	5e-05	0.00116122	yes	ZNF217	21.7468	19.9683	8.53038	43.952	70.3542	22.3293
XLOC_003287	LuciPoly	SF3B1Poly	OK	17.878	48.6814	1.44519	3.32023	5e-05	0.00116122	yes	FAM53B	10.729	17.718	25.1868	53.4782	44.7921	47.7737
XLOC_024151	LuciPoly	SF3B1Poly	OK	32.6833	89.0906	1.44672	3.19821	5e-05	0.00116122	yes	HSPA5	42.1037	36.359	19.5873	83.0271	123.299	60.9458
XLOC_015511	LuciPoly	SF3B1Poly	OK	22.897	62.4672	1.44794	3.49289	5e-05	0.00116122	yes	PACSIN2	20.2587	27.3503	21.082	72.8149	71.5251	43.0616
XLOC_004621	LuciPoly	SF3B1Poly	OK	8.55217	23.3419	1.44856	3.57762	5e-05	0.00116122	yes	CHORDC1	10.0624	8.15025	7.44384	20.8079	32.4124	16.8054
XLOC_001862	LuciPoly	SF3B1Poly	OK	19.2934	53.2221	1.46392	2.95831	5e-05	0.00116122	yes	S100A6	22.3716	19.5214	15.9871	124.946	27.2829	7.43747
XLOC_005303	LuciPoly	SF3B1Poly	OK	115.269	318.261	1.46521	3.21616	5e-05	0.00116122	yes	ISCU	158.887	123.741	63.178	318.726	435.205	200.851
XLOC_015485	LuciPoly	SF3B1Poly	OK	67.6758	187.202	1.46789	3.0546	5e-05	0.00116122	yes	ST13	89.0827	69.806	44.1386	182.945	246.235	132.427
XLOC_019904	LuciPoly	SF3B1Poly	OK	7.2407	20.0579	1.46997	3.50569	5e-05	0.00116122	yes	SESN1	10.3307	6.63225	4.75914	17.3967	28.3816	14.3953
XLOC_005233	LuciPoly	SF3B1Poly	OK	6.53275	18.11	1.47102	3.28117	5e-05	0.00116122	yes	C12orf29	8.72288	6.13708	4.73828	22.1423	21.4975	10.6902
XLOC_000230	LuciPoly	SF3B1Poly	OK	19.6426	55.0046	1.48556	3.64616	5e-05	0.00116122	yes	SESN2	19.4301	21.5758	17.9219	67.9713	53.5269	43.5155
XLOC_011778	LuciPoly	SF3B1Poly	OK	30.2886	84.8803	1.48665	3.58526	5e-05	0.00116122	yes	LONP1	24.6725	32.4497	33.7436	89.8742	89.2504	75.5162
XLOC_000449	LuciPoly	SF3B1Poly	OK	73.0404	204.918	1.48828	3.51897	5e-05	0.00116122	yes	GADD45A	85.7245	82.9929	50.4036	223.042	233.231	158.48
XLOC_001303	LuciPoly	SF3B1Poly	OK	8.36143	23.6131	1.49776	3.58123	5e-05	0.00116122	yes	FBXO42	7.31952	9.17459	8.59018	23.271	25.4105	22.1577
XLOC_002067	LuciPoly	SF3B1Poly	OK	15.0846	43.3995	1.5246	3.00866	5e-05	0.00116122	yes	TOR1AIP2	19.3904	17.6396	8.22373	39.3993	68.1904	22.609
XLOC_005178	LuciPoly	SF3B1Poly	OK	48.7095	140.778	1.53115	3.30959	5e-05	0.00116122	yes	XPOT	41.9073	52.5123	51.709	143.858	155.43	123.046
XLOC_022348	LuciPoly	SF3B1Poly	OK	8.67091	25.1487	1.53623	3.69059	5e-05	0.00116122	yes	ZNF777	11.4661	9.46885	5.07778	29.4844	32.2125	13.7491
XLOC_014260	LuciPoly	SF3B1Poly	OK	11.4234	33.2759	1.54248	1.83477	0.00505	0.0369023	yes	TTPAL	11.9049	12.3367	10.0287	34.3952	38.5018	26.9306
XLOC_017673	LuciPoly	SF3B1Poly	OK	5.4999	16.2126	1.55963	3.53284	5e-05	0.00116122	yes	ANXA5	6.52729	5.20833	4.76408	19.9915	14.8456	13.8005
XLOC_009975	LuciPoly	SF3B1Poly	OK	6.09181	18.2001	1.579	2.09778	0.0001	0.00205911	yes	FAM222B	7.9278	5.74341	4.60423	18.7357	19.1532	16.7113
XLOC_022756	LuciPoly	SF3B1Poly	OK	9.82557	29.3985	1.58113	3.83265	5e-05	0.00116122	yes	FAM83A	10.6842	11.6203	7.17225	26.7118	33.4528	28.0309
XLOC_023095	LuciPoly	SF3B1Poly	OK	352.367	1061.93	1.59154	2.93925	5e-05	0.00116122	yes	CA1	406.674	391.826	258.6	879.213	1304.17	1002.41
XLOC_019003	LuciPoly	SF3B1Poly	OK	8.74036	26.5306	1.60189	1.9547	0.00085	0.0104742	yes	HIST1H2AI	14.4651	8.63294	3.12299	34.7267	33.5583	11.3068
XLOC_009506	LuciPoly	SF3B1Poly	OK	40.1082	123.983	1.62818	3.27685	5e-05	0.00116122	yes	RUNDC3A	75.1261	34.992	10.2065	146.866	169.291	55.7929
XLOC_014303	LuciPoly	SF3B1Poly	OK	26.6491	84.0021	1.65634	4.09583	5e-05	0.00116122	yes	CEBPB	24.6322	30.1679	25.147	95.299	90.8582	65.8492
XLOC_008337	LuciPoly	SF3B1Poly	OK	56.2864	178.213	1.66274	3.43722	5e-05	0.00116122	yes	METTL9	65.0218	60.6216	43.2159	193.341	255.916	85.3824
XLOC_023021	LuciPoly	SF3B1Poly	OK	107.115	348.127	1.70046	3.39272	5e-05	0.00116122	yes	TCEA1	91.6023	113.788	115.954	317.701	390.21	336.471
XLOC_002747	LuciPoly	SF3B1Poly	OK	7.99349	26.0225	1.70286	3.85922	5e-05	0.00116122	yes	SCD	5.88616	7.14898	10.9453	46.0296	17.2837	14.7542
XLOC_002270	LuciPoly	SF3B1Poly	OK	51.9765	171.288	1.72049	3.18057	5e-05	0.00116122	yes	IRF2BP2	54.1927	62.4969	39.24	186.331	226.138	101.394
XLOC_003738	LuciPoly	SF3B1Poly	OK	35.8133	118.276	1.72359	3.92245	5e-05	0.00116122	yes	RTN3	36.9467	41.3662	29.1271	126.603	159.406	68.8184
XLOC_018016	LuciPoly	SF3B1Poly	OK	7.14373	23.6317	1.72597	4.03744	5e-05	0.00116122	yes	JMY	8.35572	8.16515	4.91032	22.3939	33.2073	15.2938
XLOC_005769	LuciPoly	SF3B1Poly	OK	33.7125	113.665	1.75343	1.99797	0.00535	0.0381631	yes	DDIT3	44.6058	33.9657	22.566	146.437	114.226	80.3314
XLOC_024380	LuciPoly	SF3B1Poly	OK	18.7206	63.7939	1.76879	3.89128	5e-05	0.00116122	yes	WWC3	21.3698	22.9284	11.8636	61.5939	88.9896	40.7982
XLOC_023957	LuciPoly	SF3B1Poly	OK	4.87281	16.7902	1.7848	4.26329	5e-05	0.00116122	yes	KLF9	6.77419	4.95096	2.89328	17.6294	22.3757	10.3656
XLOC_024974	LuciPoly	SF3B1Poly	OK	5.23142	18.1876	1.79768	3.40545	5e-05	0.00116122	yes	PCSK1N	9.23463	5.58364	0.875998	15.7266	29.6028	9.23351
XLOC_007205	LuciPoly	SF3B1Poly	OK	15.623	55.1452	1.81957	4.08304	5e-05	0.00116122	yes	SEL1L	14.6014	19.3206	12.9469	55.9319	67.1264	42.3772
XLOC_008386	LuciPoly	SF3B1Poly	OK	8.40658	30.9469	1.8802	4.42474	5e-05	0.00116122	yes	QPRT	5.77502	8.85786	10.5869	38.088	30.1172	24.6355
XLOC_007336	LuciPoly	SF3B1Poly	OK	6.76709	25.1388	1.89331	4.06903	5e-05	0.00116122	yes	SNRPN	8.70752	6.58902	5.00472	34.1135	28.7793	12.5237
XLOC_002246	LuciPoly	SF3B1Poly	OK	12.2823	46.6125	1.92414	3.32676	5e-05	0.00116122	yes	HIST3H2A	16.7424	12.6613	7.44309	70.1004	47.8591	21.8779
XLOC_019275	LuciPoly	SF3B1Poly	OK	31.6391	122.44	1.95229	4.37121	5e-05	0.00116122	yes	PNRC1	47.4154	31.9666	15.5353	128.573	172.379	66.3669
XLOC_008465	LuciPoly	SF3B1Poly	OK	8.9986	35.29	1.97148	3.6997	5e-05	0.00116122	yes	MT1L	6.9356	14.6144	5.44578	23.5675	60.5478	21.7546
XLOC_001669	LuciPoly	SF3B1Poly	OK	6.68126	26.8481	2.00663	4.6778	5e-05	0.00116122	yes	CNN3	3.7487	6.93942	9.35567	18.1338	27.9703	34.4402
XLOC_018972	LuciPoly	SF3B1Poly	OK	8.04873	33.9742	2.07761	3.64102	5e-05	0.00116122	yes	HIST1H2AC	11.8342	7.93848	4.37355	44.7886	44.7422	12.3918
XLOC_022879	LuciPoly	SF3B1Poly	OK	4.45243	19.218	2.10979	5.08091	5e-05	0.00116122	yes	PPP1R3B	6.27517	4.45404	2.62807	25.113	21.2268	11.3142
XLOC_002797	LuciPoly	SF3B1Poly	OK	4.48858	19.6228	2.1282	4.37511	5e-05	0.00116122	yes	DUSP5	5.6293	6.65845	1.17799	15.4731	38.6849	4.71024
XLOC_007255	LuciPoly	SF3B1Poly	OK	25.2041	110.439	2.13152	4.78084	5e-05	0.00116122	yes	WARS	17.727	29.1437	28.7417	124.319	123.692	83.3061
XLOC_015186	LuciPoly	SF3B1Poly	OK	18.4389	86.7273	2.23374	5.27243	5e-05	0.00116122	yes	CDC42EP1	20.887	25.835	8.59461	67.1634	113.52	79.4984
XLOC_014061	LuciPoly	SF3B1Poly	OK	65.0041	311.227	2.25936	4.79709	5e-05	0.00116122	yes	TRIB3	46.8199	81.1577	67.0346	323.936	332.455	277.289
XLOC_011485	LuciPoly	SF3B1Poly	OK	29.7428	143.973	2.27519	3.65365	5e-05	0.00116122	yes	ATF5	17.7354	39.4695	32.0234	162.719	144.961	124.239
XLOC_006694	LuciPoly	SF3B1Poly	OK	50.1441	245.51	2.29163	2.87347	5e-05	0.00116122	yes	ARG2	49.1975	57.1749	44.0598	299.925	278.3	158.306
XLOC_005850	LuciPoly	SF3B1Poly	OK	7.35665	36.5991	2.31469	5.50919	5e-05	0.00116122	yes	BTG1	9.32641	7.87086	4.87269	39.7312	48.1181	21.948
XLOC_002076	LuciPoly	SF3B1Poly	OK	17.2496	90.4326	2.39028	5.50497	5e-05	0.00116122	yes	RGS16	22.5075	19.2022	10.039	124.096	103.481	43.7211
XLOC_024389	LuciPoly	SF3B1Poly	OK	64.4146	393.84	2.61215	6.22867	5e-05	0.00116122	yes	TMSB4X	60.4322	76.5767	56.2348	493.278	402.253	285.988
XLOC_005571	LuciPoly	SF3B1Poly	OK	1.98179	12.5492	2.66272	4.30744	5e-05	0.00116122	yes	LDHB	1.23454	1.06079	3.65004	30.6579	4.47358	2.5161
XLOC_018938	LuciPoly	SF3B1Poly	OK	6.09594	38.9058	2.67406	5.91954	5e-05	0.00116122	yes	MYLIP	7.94717	7.46424	2.87642	57.3883	50.9518	8.3773
XLOC_012391	LuciPoly	SF3B1Poly	OK	1.86859	14.4373	2.94978	4.62936	5e-05	0.00116122	yes	TNNI3	2.12037	2.97752	0.507878	15.731	19.6572	7.92368
XLOC_001864	LuciPoly	SF3B1Poly	OK	1.38075	20.1157	3.8648	4.6544	5e-05	0.00116122	yes	S100A4	1.76866	1.00119	1.37239	57.4431	2.19259	0.711217

## Sheet: Ortho
gene_id	sample_1	sample_2	status	value_1	value_2	log2_fold_change	test_stat	p_value	q_value	significant	symbol	LuciOrtho_0	LuciOrtho_1	LuciOrtho_2	SF3B1Ortho_0	SF3B1Ortho_1	SF3B1Ortho_2
XLOC_012515	LuciOrtho	SF3B1Ortho	OK	24.124	0.871614	-4.79064	-8.50633	5e-05	0.00134422	yes	FOSL2	31.8915	23.5832	16.8974	0.700332	1.04988	0.864625			UP	395
XLOC_019888	LuciOrtho	SF3B1Ortho	OK	17.493	0.85972	-4.34677	-4.65821	5e-05	0.00134422	yes	UST	22.9346	16.3694	13.1751	0.71635	1.12263	0.740183			DOWN	66
XLOC_023338	LuciOrtho	SF3B1Ortho	OK	48.0041	3.24429	-3.88718	-6.89365	5e-05	0.00134422	yes	ANXA1	59.154	77.5225	7.33583	3.38302	3.99935	2.35051				461
XLOC_024828	LuciOrtho	SF3B1Ortho	OK	53.9305	5.44353	-3.30849	-6.45085	5e-05	0.00134422	yes	ELK1	73.3357	58.3843	30.0715	6.84332	4.65812	4.82914
XLOC_002168	LuciOrtho	SF3B1Ortho	OK	14.9653	1.9488	-2.94096	-5.29298	5e-05	0.00134422	yes	LAMB3	18.8498	13.2855	12.7605	2.09803	1.1601	2.58828
XLOC_018871	LuciOrtho	SF3B1Ortho	OK	13.5416	1.88315	-2.84618	-3.18412	0.0001	0.00239862	yes	ZNF165	22.7824	12.3953	5.44702	3.68115	1.06935	0.89895
XLOC_006711	LuciOrtho	SF3B1Ortho	OK	13.1749	2.35444	-2.48433	-4.66676	5e-05	0.00134422	yes	ADCK1	18.0243	9.29211	12.2083	2.63908	1.80098	2.62327
XLOC_004147	LuciOrtho	SF3B1Ortho	OK	192.604	37.4429	-2.36288	-4.74737	5e-05	0.00134422	yes	HBBP1	267.904	124.554	185.356	48.2954	25.119	38.9142
XLOC_000204	LuciOrtho	SF3B1Ortho	OK	20.9467	4.14547	-2.33711	-2.93141	5e-05	0.00134422	yes	CD52	27.7811	18.3039	16.7552	4.34642	4.5297	3.5603
XLOC_012685	LuciOrtho	SF3B1Ortho	OK	16.6823	3.62127	-2.20375	-3.90744	5e-05	0.00134422	yes	VAMP8	22.6794	13.5846	13.783	3.66826	3.44575	3.7498
XLOC_018021	LuciOrtho	SF3B1Ortho	OK	51.0938	11.9458	-2.09665	-4.11547	5e-05	0.00134422	yes	EGR1	49.6327	63.3278	40.3208	16.6012	16.0376	3.19856
XLOC_005708	LuciOrtho	SF3B1Ortho	OK	14.9206	3.69048	-2.01542	-4.27933	5e-05	0.00134422	yes	ANKRD52	18.8235	11.6412	14.2971	3.74429	3.47842	3.84871
XLOC_004148	LuciOrtho	SF3B1Ortho	OK	4663.17	1180.24	-1.98223	-2.89128	5e-05	0.00134422	yes	HBG1	7600.94	3172.94	3215.63	1125.25	1332.66	1082.81
XLOC_019617	LuciOrtho	SF3B1Ortho	OK	58.8445	15.8695	-1.89065	-3.7401	5e-05	0.00134422	yes	TREML2	80.8074	46.1877	49.5384	18.8314	10.2499	18.5273
XLOC_016208	LuciOrtho	SF3B1Ortho	OK	15.3407	4.38683	-1.80611	-3.68071	5e-05	0.00134422	yes	TRANK1	21.2367	13.4865	11.2989	5.36001	3.09254	4.70795
XLOC_008761	LuciOrtho	SF3B1Ortho	OK	14.829	4.26378	-1.79822	-3.67973	5e-05	0.00134422	yes	THUMPD1	17.8472	17.1256	9.51426	5.28367	3.68421	3.82346
XLOC_003230	LuciOrtho	SF3B1Ortho	OK	14.4944	4.34803	-1.73706	-3.50627	5e-05	0.00134422	yes	XPNPEP1	19.8581	11.8871	11.7381	3.54022	4.32737	5.17651
XLOC_019791	LuciOrtho	SF3B1Ortho	OK	20.161	6.91214	-1.54437	-2.7715	5e-05	0.00134422	yes	SLC22A16	22.2341	15.2897	22.9594	3.2595	7.20438	10.2725
XLOC_009538	LuciOrtho	SF3B1Ortho	OK	27.377	9.52578	-1.52306	-3.12436	5e-05	0.00134422	yes	PCTP	29.5087	20.4265	32.1959	7.17008	8.7415	12.6658
XLOC_010497	LuciOrtho	SF3B1Ortho	OK	166.81	59.3361	-1.49123	-3.00686	5e-05	0.00134422	yes	NDUFV2	222.14	188.792	89.499	69.1972	55.1839	53.6273
XLOC_025179	LuciOrtho	SF3B1Ortho	OK	25.682	9.20642	-1.48004	-3.07871	5e-05	0.00134422	yes	IRAK1	30.3307	27.3443	19.3709	7.27428	9.55538	10.7896
XLOC_005469	LuciOrtho	SF3B1Ortho	OK	34.2405	12.3624	-1.46974	-2.96351	5e-05	0.00134422	yes	CLEC2B	47.45	34.7384	20.533	17.8599	8.78735	10.44
XLOC_000244	LuciOrtho	SF3B1Ortho	OK	21.7575	7.92605	-1.45684	-2.79568	5e-05	0.00134422	yes	SERINC2	28.8294	25.8649	10.578	4.31048	5.66468	13.803
XLOC_012449	LuciOrtho	SF3B1Ortho	OK	49.2475	18.1557	-1.43963	-2.71734	5e-05	0.00134422	yes	RRM2	37.5536	39.93	70.259	6.72513	32.7715	14.9704
XLOC_000056	LuciOrtho	SF3B1Ortho	OK	156.914	58.6876	-1.41885	-2.60434	5e-05	0.00134422	yes	ESPN	194.284	126.33	150.128	73.6779	45.1028	57.2821
XLOC_013004	LuciOrtho	SF3B1Ortho	OK	18.6629	7.01748	-1.41115	-2.04055	0.00125	0.0163406	yes	CFLAR	23.1305	19.352	13.5062	8.76655	5.45872	6.82715
XLOC_015119	LuciOrtho	SF3B1Ortho	OK	44.9297	17.0294	-1.39964	-2.3867	5e-05	0.00134422	yes	FAM83F	59.8657	33.5279	41.3954	22.1641	8.72705	20.1972
XLOC_005620	LuciOrtho	SF3B1Ortho	OK	442.231	171.369	-1.3677	-2.42003	5e-05	0.00134422	yes	TUBA1B	393.674	406.719	526.301	86.9446	245.267	181.895
XLOC_008919	LuciOrtho	SF3B1Ortho	OK	32.4575	12.6651	-1.3577	-2.66718	0.0001	0.00239862	yes	RRAD	44.0628	46.5488	6.76079	11.2877	15.4738	11.2337
XLOC_005630	LuciOrtho	SF3B1Ortho	OK	25.4858	10.0289	-1.34553	-2.58188	5e-05	0.00134422	yes	RACGAP1	22.6731	24.9758	28.8086	4.48382	17.3664	8.23644
XLOC_015669	LuciOrtho	SF3B1Ortho	OK	116.938	47.4048	-1.30263	-2.50953	5e-05	0.00134422	yes	KLHDC8B	148.4	85.2424	117.17	68.9584	23.7379	49.518
XLOC_003291	LuciOrtho	SF3B1Ortho	OK	28.7299	11.9068	-1.27077	-2.23463	0.0002	0.00415825	yes	MKI67	21.5846	18.8958	45.7092	4.49287	18.4579	12.7695
XLOC_009603	LuciOrtho	SF3B1Ortho	OK	73.9399	30.6941	-1.26839	-2.56663	5e-05	0.00134422	yes	KPNA2	69.1014	72.9712	79.7471	18.7242	46.415	26.943
XLOC_001373	LuciOrtho	SF3B1Ortho	OK	42.8008	18.0015	-1.24952	-2.49135	5e-05	0.00134422	yes	MIR3917	33.713	40.4437	54.2456	9.82694	30.3126	13.8648
XLOC_021211	LuciOrtho	SF3B1Ortho	OK	36.7805	15.8488	-1.21456	-2.50672	5e-05	0.00134422	yes	TSPAN13	52.7935	36.9073	20.6406	16.9136	17.3739	13.259
XLOC_008057	LuciOrtho	SF3B1Ortho	OK	30.3299	13.2201	-1.19801	-2.24258	5e-05	0.00134422	yes	PRC1	22.5808	32.2933	36.1155	5.20274	24.4248	10.0327
XLOC_002176	LuciOrtho	SF3B1Ortho	OK	20.8939	9.26193	-1.17369	-2.29721	5e-05	0.00134422	yes	NEK2	18.6667	20.0291	23.9858	3.8698	14.8958	9.02022
XLOC_018977	LuciOrtho	SF3B1Ortho	OK	18.9804	8.7153	-1.12289	-2.17748	0.00035	0.00645556	yes	KIFC1	15.3807	19.1651	22.3953	2.94256	15.8105	7.39289
XLOC_015416	LuciOrtho	SF3B1Ortho	OK	18.9836	8.79803	-1.1095	-2.34454	5e-05	0.00134422	yes	TTLL12	17.9497	16.3173	22.6838	7.79593	10.2066	8.39157
XLOC_008179	LuciOrtho	SF3B1Ortho	OK	18.6866	8.68308	-1.10572	-2.16235	0.00025	0.00498	yes	CCNF	14.0259	17.4815	24.5523	3.576	15.0234	7.4498
XLOC_007443	LuciOrtho	SF3B1Ortho	OK	42.7101	20.1608	-1.08302	-2.1877	0.0001	0.00239862	yes	SNAP23	58.9533	42.3585	26.8184	27.79	15.8528	16.8396
XLOC_014246	LuciOrtho	SF3B1Ortho	OK	20.4531	9.86623	-1.05175	-2.1432	0.0003	0.00578856	yes	TUBB1	20.6449	13.204	27.5106	7.55982	7.29657	14.7423
XLOC_005224	LuciOrtho	SF3B1Ortho	OK	40.5979	19.7041	-1.04291	-1.8656	0.0013	0.0168677	yes	TMPO	30.6052	38.4485	52.74	6.85026	37.1121	15.15
XLOC_007063	LuciOrtho	SF3B1Ortho	OK	27.3388	13.2857	-1.04107	-2.0661	0.0006	0.00957985	yes	DLGAP5	25.0343	26.3724	30.6096	5.06389	22.2383	12.555
XLOC_014191	LuciOrtho	SF3B1Ortho	OK	33.9336	16.6945	-1.02334	-1.94436	0.0011	0.0147296	yes	UBE2C	28.0832	35.2506	38.4668	6.26652	31.9752	11.8419
XLOC_005003	LuciOrtho	SF3B1Ortho	OK	196.833	97.5212	-1.01319	-2.0322	0.0006	0.00957985	yes	TUBA1C	219.826	196.516	174.157	92.067	99.4543	101.042
XLOC_021999	LuciOrtho	SF3B1Ortho	OK	29.3053	14.8169	-0.983922	-1.94973	0.00095	0.0133536	yes	SAMD9	40.6673	19.0708	28.1779	15.5876	10.6091	18.2539
XLOC_012891	LuciOrtho	SF3B1Ortho	OK	29.9416	15.2716	-0.971296	-1.60523	0.00525	0.0431639	yes	GALNT5	41.7343	23.8781	24.2123	13.2276	9.82111	22.7661
XLOC_023950	LuciOrtho	SF3B1Ortho	OK	48.5692	24.9947	-0.958419	-1.80918	0.00185	0.0214731	yes	TMEM245	56.4019	36.1093	53.1964	34.9691	12.117	27.898
XLOC_000853	LuciOrtho	SF3B1Ortho	OK	108.179	55.7454	-0.956501	-1.93259	0.00095	0.0133536	yes	MGST3	132.904	78.6566	112.978	47.2417	46.6228	73.3718
XLOC_022541	LuciOrtho	SF3B1Ortho	OK	174.519	90.6154	-0.945552	-1.88422	0.0016	0.0193219	yes	CA2	204.662	142.92	175.973	75.9617	89.7677	106.117
XLOC_008301	LuciOrtho	SF3B1Ortho	OK	24.6435	12.8029	-0.944731	-1.7735	0.00355	0.0337815	yes	PLK1	18.1657	28.6008	27.1639	3.90554	25.7886	8.71468
XLOC_021260	LuciOrtho	SF3B1Ortho	OK	75.6252	39.55	-0.93519	-1.83564	0.00175	0.0205635	yes	AQP1	66.2296	67.3607	93.2852	20.0182	52.9022	45.7295
XLOC_017838	LuciOrtho	SF3B1Ortho	OK	28.2027	14.7811	-0.932084	-1.81929	0.00155	0.0188707	yes	PIK3R1	37.3445	19.1213	28.1423	18.1649	7.59638	18.5819
XLOC_003245	LuciOrtho	SF3B1Ortho	OK	46.8236	24.5598	-0.930939	-1.7929	0.0028	0.0284295	yes	ABLIM1	54.4881	44.2347	41.748	31.096	19.0535	23.5298
XLOC_004256	LuciOrtho	SF3B1Ortho	OK	120.66	63.784	-0.919686	-1.72698	0.00305	0.030407	yes	SVIP	149.195	114.543	98.2435	72.57	50.2104	68.5716
XLOC_017840	LuciOrtho	SF3B1Ortho	OK	26.8767	14.3239	-0.907931	-1.80147	0.00235	0.0254677	yes	CCNB1	21.8757	29.1762	29.5784	5.66588	24.8495	12.4564
XLOC_015390	LuciOrtho	SF3B1Ortho	OK	31.1276	16.7978	-0.889923	-1.88002	0.0013	0.0168677	yes	RANGAP1	28.8051	29.0934	35.4843	11.4314	20.9474	18.0146
XLOC_018913	LuciOrtho	SF3B1Ortho	OK	196.971	106.727	-0.884061	-1.58125	0.00575	0.0456942	yes	TUBB	161.9	192.043	236.97	44.3376	173.945	101.899
XLOC_007124	LuciOrtho	SF3B1Ortho	OK	48.8613	26.6621	-0.873903	-1.78674	0.0021	0.0234886	yes	PNMA1	52.4062	60.1487	34.0291	33.9327	17.7777	28.2759
XLOC_000889	LuciOrtho	SF3B1Ortho	OK	25.8994	14.4247	-0.844378	-1.68396	0.00395	0.0360149	yes	SUCO	30.0324	17.5828	30.083	14.0366	9.30355	19.9339
XLOC_000825	LuciOrtho	SF3B1Ortho	OK	51.8905	29.5401	-0.812797	-1.66162	0.00385	0.0355683	yes	UFC1	70.4441	48.4433	36.7841	32.8615	20.5452	35.2135
XLOC_013863	LuciOrtho	SF3B1Ortho	OK	58.3816	33.2624	-0.811621	-1.68819	0.0036	0.0340098	yes	HJURP	58.8412	50.3797	65.9239	31.9796	33.5473	34.2603
XLOC_012063	LuciOrtho	SF3B1Ortho	OK	32.6042	18.7278	-0.79988	-1.63553	0.00445	0.0389115	yes	NUMBL	39.2763	34.2004	24.336	24.2436	13.5639	18.3759
XLOC_014003	LuciOrtho	SF3B1Ortho	OK	40.7914	23.5671	-0.79149	-1.65468	0.0061	0.0476073	yes	CDC25B	35.9885	37.6106	48.7751	21.3995	21.9007	27.4012
XLOC_013273	LuciOrtho	SF3B1Ortho	OK	27.848	16.6268	-0.744066	-1.58316	0.0041	0.0368683	yes	PPM1G	30.9058	26.3052	26.3331	19.5019	15.4359	14.9425
XLOC_005871	LuciOrtho	SF3B1Ortho	OK	18.2157	30.4801	0.742679	1.54927	0.00495	0.04148	yes	SELPLG	20.3239	14.0785	20.2448	39.2423	21.4614	30.7364
XLOC_009832	LuciOrtho	SF3B1Ortho	OK	101.727	172.675	0.763356	1.61271	0.00635	0.0489737	yes	RPL26	100.379	119.288	85.513	198.174	157.216	162.633
XLOC_012044	LuciOrtho	SF3B1Ortho	OK	102.881	174.764	0.764426	1.61901	0.00575	0.0456942	yes	RPS16	97.6197	121.274	89.75	165.086	173.396	185.81
XLOC_000442	LuciOrtho	SF3B1Ortho	OK	17.5643	29.9639	0.770579	1.33233	0.0056	0.0449461	yes	LEPR	19.3509	17.6271	15.7149	34.888	22.2596	32.7442
XLOC_018785	LuciOrtho	SF3B1Ortho	OK	21.9346	37.5285	0.774775	1.62424	0.00535	0.0437796	yes	TMEM14C	19.7714	25.8637	20.1688	30.2313	46.8727	35.4814
XLOC_015675	LuciOrtho	SF3B1Ortho	OK	23.1486	39.7093	0.778552	1.61274	0.00585	0.0462429	yes	APEH	24.3503	18.2258	26.8696	46.7186	26.3439	46.0653
XLOC_025170	LuciOrtho	SF3B1Ortho	OK	15.1117	25.9283	0.778862	1.59628	0.0065	0.0495821	yes	BCAP31	17.2398	13.3639	14.7314	31.28	18.4443	28.0605
XLOC_011709	LuciOrtho	SF3B1Ortho	OK	63.9876	109.96	0.781111	1.55994	0.00635	0.0489737	yes	MAP2K2	75.6595	49.8077	66.4955	126.361	71.2032	132.315
XLOC_019741	LuciOrtho	SF3B1Ortho	OK	18.699	32.2511	0.786385	1.63473	0.0052	0.0428202	yes	AKIRIN2	24.0597	15.2293	16.8081	42.799	21.8481	32.1063
XLOC_011199	LuciOrtho	SF3B1Ortho	OK	71.0684	123.023	0.791648	1.59539	0.00535	0.0437796	yes	CAPNS1	85.6654	61.8164	65.7234	161.496	81.6538	125.919
XLOC_011007	LuciOrtho	SF3B1Ortho	OK	14.7705	25.5839	0.792518	1.58274	0.00495	0.04148	yes	GCDH	18.088	11.309	14.9145	33.2981	14.8753	28.5783
XLOC_003370	LuciOrtho	SF3B1Ortho	OK	253.411	440.343	0.797151	1.63503	0.00395	0.0360149	yes	RPLP2	269.78	273.252	217.2	481.883	382.796	456.35
XLOC_008629	LuciOrtho	SF3B1Ortho	OK	16.0926	27.9955	0.798793	1.65105	0.0036	0.0340098	yes	TSR3	19.2878	14.5996	14.3906	37.7427	18.1262	28.1175
XLOC_018001	LuciOrtho	SF3B1Ortho	OK	70.9589	124.451	0.810527	1.55212	0.00635	0.0489737	yes	UBE2B	92.9626	53.9248	65.9894	169.212	80.623	123.519
XLOC_008115	LuciOrtho	SF3B1Ortho	OK	136.642	240.539	0.815867	1.69023	0.00355	0.0337815	yes	HBQ1	163.236	124.865	121.826	269.746	177.331	274.54
XLOC_001395	LuciOrtho	SF3B1Ortho	OK	29.9227	52.7287	0.81735	1.69696	0.0039	0.0358088	yes	DNAJC8	36.5021	26.9889	26.2771	70.9834	36.1868	51.016
XLOC_003719	LuciOrtho	SF3B1Ortho	OK	23.4079	41.3147	0.819661	1.72809	0.0027	0.0276018	yes	STIP1	24.8687	20.9806	24.3744	47.79	29.4094	46.7448
XLOC_023262	LuciOrtho	SF3B1Ortho	OK	22.379	39.5297	0.820793	1.64565	0.0048	0.0407455	yes	UBE2R2	27.6062	20.1908	19.34	56.7035	24.8261	37.0597
XLOC_016343	LuciOrtho	SF3B1Ortho	OK	17.597	31.0847	0.82087	1.67969	0.0042	0.0374455	yes	TKT	18.4528	13.6957	20.6426	44.9153	18.3525	29.9861
XLOC_008992	LuciOrtho	SF3B1Ortho	OK	23.4402	41.4584	0.82268	1.71383	0.003	0.030023	yes	KARS	26.4288	19.6521	24.2398	50.892	28.0451	45.4382
XLOC_015149	LuciOrtho	SF3B1Ortho	OK	21.5045	38.0602	0.823645	1.70764	0.0031	0.0308466	yes	TSPO	23.4636	18.4892	22.5606	42.5217	24.2039	47.4549
XLOC_011822	LuciOrtho	SF3B1Ortho	OK	85.1623	150.735	0.823724	1.63943	0.00455	0.039456	yes	ELOF1	109.115	58.8488	87.5231	204.998	87.8076	159.398
XLOC_003394	LuciOrtho	SF3B1Ortho	OK	19.9662	35.3557	0.824384	1.70406	0.0029	0.0293309	yes	TSSC4	25.1471	17.0354	17.7161	50.7682	21.0177	34.2813
XLOC_008344	LuciOrtho	SF3B1Ortho	OK	99.2898	176.094	0.826632	1.62027	0.00375	0.0349221	yes	ALDOA	108.687	99.9391	89.2434	238.94	118.974	170.369
XLOC_017077	LuciOrtho	SF3B1Ortho	OK	21.782	38.6503	0.827345	1.61255	0.0055	0.0445193	yes	CISD2	25.8447	15.2243	24.2769	51.2373	25.5231	39.1905
XLOC_011713	LuciOrtho	SF3B1Ortho	OK	61.068	108.42	0.828136	1.62584	0.0052	0.0428202	yes	SH3GL1	70.1776	52.4654	60.5611	147.36	70.6813	107.217
XLOC_001636	LuciOrtho	SF3B1Ortho	OK	49.2343	87.45	0.828796	1.6665	0.00435	0.038261	yes	GTF2B	63.9932	35.0957	48.6138	118.128	52.3251	91.8965
XLOC_013315	LuciOrtho	SF3B1Ortho	OK	29.722	52.8413	0.830138	1.76314	0.00215	0.0239199	yes	COX7A2L	32.7334	28.0593	28.3731	63.112	40.0276	55.3843
XLOC_009728	LuciOrtho	SF3B1Ortho	OK	30.5209	54.2908	0.830912	1.64958	0.004	0.0362496	yes	INPP5K	39.2012	23.5956	28.7658	72.8327	32.7423	57.2974
XLOC_014451	LuciOrtho	SF3B1Ortho	OK	28.3545	50.5154	0.833147	1.71728	0.0033	0.0322838	yes	SCAND1	32.2158	23.6173	29.2303	56.7512	31.8178	62.9772
XLOC_023128	LuciOrtho	SF3B1Ortho	OK	21.2499	37.8644	0.833385	1.67675	0.0048	0.0407455	yes	PUF60	24.8653	18.8275	20.0569	55.5134	24.3247	33.755
XLOC_005979	LuciOrtho	SF3B1Ortho	OK	19.4887	34.7697	0.835192	1.64779	0.00525	0.0431639	yes	STX2	18.1425	15.0903	25.2333	41.8604	19.7204	42.7283
XLOC_007867	LuciOrtho	SF3B1Ortho	OK	29.6548	52.9875	0.837385	1.73502	0.0019	0.0219076	yes	RSL24D1	35.7784	25.2328	27.9531	75.5304	36.5993	46.8327
XLOC_019780	LuciOrtho	SF3B1Ortho	OK	144.976	259.292	0.838762	1.5927	0.00585	0.0462429	yes	SNX3	166.718	99.1334	169.077	288.43	163.303	326.142
XLOC_005231	LuciOrtho	SF3B1Ortho	OK	17.5205	31.344	0.839142	1.64948	0.00495	0.04148	yes	SCYL2	22.221	14.1021	16.2385	47.5705	18.7628	27.6987
XLOC_024334	LuciOrtho	SF3B1Ortho	OK	16.3946	29.3717	0.841212	1.66382	0.006	0.0470728	yes	KDM6A	17.6352	13.786	17.7625	42.483	18.4581	27.1742
XLOC_002978	LuciOrtho	SF3B1Ortho	OK	32.5413	58.3097	0.841464	1.70639	0.00255	0.0267213	yes	ITGB1	34.2172	26.9265	36.4802	74.6113	37.0601	63.2578
XLOC_015157	LuciOrtho	SF3B1Ortho	OK	31.8711	57.1133	0.841578	1.65363	0.0044	0.0386682	yes	ARHGAP8	37.7799	20.4225	37.411	64.9246	34.4657	71.9496
XLOC_006294	LuciOrtho	SF3B1Ortho	OK	22.468	40.2989	0.842867	1.66472	0.00455	0.039456	yes	SPG20	26.759	18.1122	22.5328	58.7245	22.9366	39.2355
XLOC_025261	LuciOrtho	SF3B1Ortho	OK	105.476	189.403	0.844537	1.57251	0.0062	0.0481721	yes	EIF1AY	172.149	84.4795	59.8005	263.24	109.549	195.419
XLOC_011278	LuciOrtho	SF3B1Ortho	OK	150.882	271.123	0.845528	1.66484	0.00445	0.0389115	yes	RPS19	178.161	170.958	103.526	313.13	225.056	275.181
XLOC_000122	LuciOrtho	SF3B1Ortho	OK	19.5175	35.1127	0.847223	1.70175	0.0027	0.0276018	yes	PLEKHM2	20.7011	14.6242	23.2273	44.2491	19.2028	41.886
XLOC_008355	LuciOrtho	SF3B1Ortho	OK	30.5436	55.039	0.849585	1.60225	0.0052	0.0428202	yes	FBRS	37.7927	28.9195	24.9186	78.9556	35.3782	50.7832
XLOC_008666	LuciOrtho	SF3B1Ortho	OK	87.7047	158.076	0.84989	1.71546	0.00335	0.0325598	yes	TCEB2	110.344	74.5847	78.1853	200.822	99.3667	174.038
XLOC_011432	LuciOrtho	SF3B1Ortho	OK	23.7026	42.7907	0.852251	1.72121	0.00315	0.0311957	yes	MIR4750	29.0252	18.3889	23.6937	62.0529	22.2124	44.1067
XLOC_018118	LuciOrtho	SF3B1Ortho	OK	15.8257	28.5829	0.852879	1.71378	0.00385	0.0355683	yes	CNOT8	18.5662	14.2091	14.7019	40.6619	20.7347	24.3521
XLOC_009335	LuciOrtho	SF3B1Ortho	OK	25.3191	45.8141	0.855563	1.67366	0.00485	0.0408713	yes	MIR632	31.1737	22.1122	22.6715	63.3287	30.2695	43.844
XLOC_004468	LuciOrtho	SF3B1Ortho	OK	19.53	35.3405	0.855632	1.76448	0.00265	0.0274122	yes	YIF1A	23.0785	14.4162	21.0953	45.1263	20.1439	40.7512
XLOC_001010	LuciOrtho	SF3B1Ortho	OK	16.9005	30.6223	0.857518	1.63592	0.0064	0.0491419	yes	SRGAP2	14.2236	15.7781	20.6998	35.0749	26.4812	30.3108
XLOC_007893	LuciOrtho	SF3B1Ortho	OK	41.5136	75.2477	0.858063	1.78262	0.0018	0.0210328	yes	RPS27L	51.2735	35.9105	37.3569	102.477	47.9081	75.3584
XLOC_008160	LuciOrtho	SF3B1Ortho	OK	15.194	27.543	0.858182	1.71684	0.0034	0.0328625	yes	NDUFB10	16.2459	14.6341	14.7021	35.969	18.7602	27.8999
XLOC_004438	LuciOrtho	SF3B1Ortho	OK	56.0841	101.751	0.859377	1.66098	0.004	0.0362496	yes	EHD1	66.1593	49.1524	52.9405	124.059	70.0106	111.183
XLOC_014214	LuciOrtho	SF3B1Ortho	OK	14.2523	25.9148	0.862581	1.67739	0.0038	0.0352621	yes	RNF114	17.9587	13.5334	11.2649	40.0135	15.862	21.8689
XLOC_016518	LuciOrtho	SF3B1Ortho	OK	31.1912	56.821	0.865286	1.69409	0.00355	0.0337815	yes	CNBP	41.4886	27.1323	24.9527	80.9435	38.0996	51.4199
XLOC_014261	LuciOrtho	SF3B1Ortho	OK	53.7039	97.8819	0.866015	1.79613	0.00225	0.0246393	yes	RPS21	44.6631	68.1387	48.3099	71.5005	115.895	106.251
XLOC_008694	LuciOrtho	SF3B1Ortho	OK	42.082	76.7319	0.866622	1.7702	0.00235	0.0254677	yes	UBALD1	54.4705	40.7629	31.0126	109.834	49.6734	70.6878
XLOC_023599	LuciOrtho	SF3B1Ortho	OK	27.116	49.5444	0.869575	1.70533	0.00245	0.026145	yes	RXRA	28.4754	19.3883	33.4844	57.1455	30.9821	60.5055
XLOC_005405	LuciOrtho	SF3B1Ortho	OK	15.1609	27.7052	0.869802	1.78266	0.00235	0.0254677	yes	DCP1B	18.6509	12.8608	13.971	42.0175	16.4682	24.6298
XLOC_022052	LuciOrtho	SF3B1Ortho	OK	68.0593	124.528	0.871606	1.68935	0.00305	0.030407	yes	TSC22D4	82.076	56.5416	65.5602	172.948	76.6512	123.985
XLOC_023956	LuciOrtho	SF3B1Ortho	OK	170.756	312.763	0.873132	1.70033	0.0036	0.0340098	yes	TXN	219.708	111.358	181.202	396.535	203.279	338.474
XLOC_000634	LuciOrtho	SF3B1Ortho	OK	12.1815	22.3799	0.877508	1.57335	0.0059	0.0464975	yes	NA	10.7683	11.061	14.7153	28.1523	17.8676	21.1199
XLOC_016652	LuciOrtho	SF3B1Ortho	OK	22.896	42.08	0.878042	1.6891	0.00455	0.039456	yes	TBL1XR1	26.9573	17.6701	24.0604	60.6992	26.2741	39.2667
XLOC_008259	LuciOrtho	SF3B1Ortho	OK	13.912	25.5743	0.878365	1.76266	0.002	0.0226119	yes	MIR484	14.0936	13.6247	14.0177	33.1275	19.822	23.7735
XLOC_017146	LuciOrtho	SF3B1Ortho	OK	29.7908	54.8004	0.879317	1.66856	0.00415	0.0370946	yes	USP38	36.5155	20.8005	32.0565	73.0804	33.748	57.5728
XLOC_023861	LuciOrtho	SF3B1Ortho	OK	13.1692	24.2351	0.879927	1.68994	0.0039	0.0358088	yes	ZCCHC6	15.254	10.7362	13.5176	34.0787	15.5711	23.0556
XLOC_015802	LuciOrtho	SF3B1Ortho	OK	19.4652	35.846	0.880919	1.84999	0.0015	0.018477	yes	PCNP	20.375	17.03	20.9905	45.7609	25.2214	36.5558
XLOC_021480	LuciOrtho	SF3B1Ortho	OK	16.2347	29.9521	0.883573	1.77119	0.00195	0.0222875	yes	MEPCE	19.4438	15.5047	13.7558	45.5435	18.3928	25.92
XLOC_015101	LuciOrtho	SF3B1Ortho	OK	17.9511	33.1882	0.886601	1.71661	0.003	0.030023	yes	MAFF	21.0997	19.9478	12.8057	54.4974	21.5707	23.4965
XLOC_003969	LuciOrtho	SF3B1Ortho	OK	92.1425	170.531	0.888098	1.63637	0.005	0.0416322	yes	REXO2	111.261	76.4786	88.6879	251.068	101.451	159.074
XLOC_000157	LuciOrtho	SF3B1Ortho	OK	80.7823	149.695	0.889915	1.6891	0.004	0.0362496	yes	PINK1	98.3128	66.9863	77.0479	193.244	89.8137	166.028
XLOC_017380	LuciOrtho	SF3B1Ortho	OK	27.1131	50.2689	0.890679	1.72256	0.003	0.030023	yes	CHIC2	33.4435	21.6702	26.2254	70.1009	31.1436	49.5622
XLOC_000230	LuciOrtho	SF3B1Ortho	OK	30.0261	55.725	0.892107	1.67052	0.0037	0.0346726	yes	SESN2	31.9271	38.7042	19.4471	97.1234	30.7369	39.3148
XLOC_005916	LuciOrtho	SF3B1Ortho	OK	130.424	242.171	0.892817	1.72265	0.003	0.030023	yes	TESC	159.822	99.3032	132.147	279.913	152.389	294.211
XLOC_017735	LuciOrtho	SF3B1Ortho	OK	12.4708	23.1558	0.892826	1.70339	0.00425	0.0376985	yes	SLC6A19	11.9353	4.48679	20.9902	34.5014	8.31373	26.6524
XLOC_024437	LuciOrtho	SF3B1Ortho	OK	15.4213	28.6414	0.893177	1.75721	0.00205	0.0230774	yes	YIPF6	17.5882	10.3038	18.3719	38.1375	16.1687	31.6179
XLOC_011080	LuciOrtho	SF3B1Ortho	OK	28.4316	52.8065	0.893219	1.86646	0.0013	0.0168677	yes	CCDC124	35.0584	26.7533	23.4831	65.9553	37.1089	55.3552
XLOC_004119	LuciOrtho	SF3B1Ortho	OK	18.0149	33.4607	0.89328	1.7933	0.00265	0.0274122	yes	CARS	18.3358	16.6616	19.0472	51.974	19.4861	28.922
XLOC_018527	LuciOrtho	SF3B1Ortho	OK	29.8811	55.5109	0.893539	1.74296	0.00315	0.0311957	yes	ETF1	35.4145	25.6226	28.6061	84.9371	33.8632	47.7324
XLOC_001015	LuciOrtho	SF3B1Ortho	OK	25.8364	48.0243	0.894362	1.8332	0.00165	0.0197208	yes	MAPKAPK2	31.5884	22.6256	23.2951	66.4969	29.4289	48.1472
XLOC_008507	LuciOrtho	SF3B1Ortho	OK	28.3972	52.8165	0.895241	1.63661	0.00455	0.039456	yes	SF3B3	29.8001	22.7103	32.6812	72.7609	33.9242	51.7644
XLOC_001894	LuciOrtho	SF3B1Ortho	OK	41.5773	77.3738	0.896049	1.73155	0.00325	0.0319141	yes	YY1AP1	51.9872	40.7741	31.9707	116.283	50.4346	65.4038
XLOC_008079	LuciOrtho	SF3B1Ortho	OK	12.0006	22.3403	0.89654	1.80435	0.00195	0.0222875	yes	TM2D3	13.6523	9.44386	12.9056	29.3931	14.8735	22.7542
XLOC_004230	LuciOrtho	SF3B1Ortho	OK	93.1	173.44	0.89758	1.90288	0.0008	0.0118672	yes	RPS13	99.4073	99.1354	80.7572	209.601	146.906	163.812
XLOC_004606	LuciOrtho	SF3B1Ortho	OK	16.8792	31.4666	0.898572	1.84445	0.00105	0.0143354	yes	CWC15	20.6788	12.864	17.0949	45.6296	18.7141	30.056
XLOC_015492	LuciOrtho	SF3B1Ortho	OK	23.351	43.5605	0.899539	1.84133	0.0016	0.0193219	yes	ARL8B	27.5505	20.2736	22.2288	60.5379	25.9517	44.1919
XLOC_006405	LuciOrtho	SF3B1Ortho	OK	27.0247	50.4263	0.899898	1.63125	0.00555	0.0448546	yes	ABCC4	26.5303	19.3362	35.2076	65.4473	28.106	57.7257
XLOC_018486	LuciOrtho	SF3B1Ortho	OK	16.0733	30.0373	0.902094	1.80519	0.0019	0.0219076	yes	IRF1	19.9956	11.7181	16.506	38.4026	19.9389	31.7704
XLOC_019515	LuciOrtho	SF3B1Ortho	OK	14.2794	26.7377	0.904936	1.83963	0.0012	0.015746	yes	ABHD16A	13.5172	11.1185	18.2026	30.11	16.0818	34.0212
XLOC_008645	LuciOrtho	SF3B1Ortho	OK	170.39	319.314	0.906134	1.77653	0.002	0.0226119	yes	RPS2	171.123	232.901	107.146	340.081	312.704	305.156
XLOC_010284	LuciOrtho	SF3B1Ortho	OK	88.2818	165.496	0.906612	1.59737	0.00545	0.0442516	yes	FAM104A	106.281	66.6279	91.9369	209.835	109.389	177.265
XLOC_000388	LuciOrtho	SF3B1Ortho	OK	19.1611	35.9657	0.908437	1.75903	0.0029	0.0293309	yes	CDKN2C	15.3821	16.8958	25.2055	29.7502	30.8036	47.3433
XLOC_011654	LuciOrtho	SF3B1Ortho	OK	26.5668	49.9131	0.909795	1.83745	0.0014	0.01764	yes	MED16	29.0376	24.3017	26.3609	74.3628	29.0409	46.3355
XLOC_014696	LuciOrtho	SF3B1Ortho	OK	31.5145	59.2135	0.909909	1.70239	0.004	0.0362496	yes	DYRK1A	37.8545	24.5741	32.115	85.694	36.2529	55.6938
XLOC_014882	LuciOrtho	SF3B1Ortho	OK	16.5414	31.1062	0.911122	1.8662	0.00195	0.0222875	yes	U2AF1	17.7986	15.8514	15.9741	33.0321	24.9755	35.3109
XLOC_014479	LuciOrtho	SF3B1Ortho	OK	57.4842	108.113	0.911305	1.74048	0.0033	0.0322838	yes	C20orf111	84.2469	48.3544	39.8515	166.376	76.7125	81.2512
XLOC_011668	LuciOrtho	SF3B1Ortho	OK	54.3298	102.305	0.913061	1.64511	0.00475	0.0405184	yes	TCF3	50.5005	43.5904	68.8986	118.243	61.155	127.517
XLOC_013372	LuciOrtho	SF3B1Ortho	OK	43.3901	81.7071	0.913095	1.70653	0.0025	0.0264358	yes	SERTAD2	48.8037	31.8977	49.4689	111.239	48.8811	85.0006
XLOC_007616	LuciOrtho	SF3B1Ortho	OK	13.8963	26.2503	0.917631	1.87927	0.0011	0.0147296	yes	FAH	16.8011	12.5543	12.3335	37.7146	17.6007	23.4356
XLOC_011891	LuciOrtho	SF3B1Ortho	OK	18.1312	34.2502	0.917639	1.64358	0.00485	0.0408713	yes	SLC35E1	21.3514	15.7561	17.286	45.3262	24.3237	33.1006
XLOC_015836	LuciOrtho	SF3B1Ortho	OK	39.5101	74.7286	0.919437	1.71595	0.0027	0.0276018	yes	ATP6V1A	53.258	23.3126	41.9599	103.03	45.3183	75.8376
XLOC_008127	LuciOrtho	SF3B1Ortho	OK	38.3207	72.5975	0.921797	1.80129	0.0023	0.0250818	yes	NHLRC4	39.8327	27.6924	47.4369	83.1563	45.978	88.658
XLOC_005910	LuciOrtho	SF3B1Ortho	OK	24.7681	46.9318	0.922081	1.71828	0.0027	0.0276018	yes	MED13L	28.2397	21.6775	24.3872	65.3994	27.1281	48.268
XLOC_001206	LuciOrtho	SF3B1Ortho	OK	16.7318	31.7611	0.924668	1.74141	0.00245	0.026145	yes	MRPL20	20.2431	14.765	15.1873	42.5951	22.1274	30.5608
XLOC_004126	LuciOrtho	SF3B1Ortho	OK	23.4951	44.6251	0.925496	1.72538	0.00275	0.0280307	yes	CHRNA10	25.6809	20.2538	24.5505	61.6527	29.3866	42.836
XLOC_012563	LuciOrtho	SF3B1Ortho	OK	12.5532	23.9147	0.929847	1.82642	0.00205	0.0230774	yes	PPM1B	13.1748	10.8346	13.6501	30.7634	17.2358	23.745
XLOC_000189	LuciOrtho	SF3B1Ortho	OK	22.5345	42.9412	0.930227	1.86244	0.00115	0.0152623	yes	CLIC4	20.0795	21.8824	25.6416	62.7445	28.5069	37.572
XLOC_001470	LuciOrtho	SF3B1Ortho	OK	50.8929	97.1491	0.932736	1.69799	0.0035	0.0335192	yes	RRAGC	83.313	35.2018	34.164	154.695	57.0984	79.6539
XLOC_003263	LuciOrtho	SF3B1Ortho	OK	20.9909	40.0818	0.933186	1.9539	0.00095	0.0133536	yes	RGS10	23.7991	19.5286	19.6449	37.0655	34.0752	49.1049
XLOC_010930	LuciOrtho	SF3B1Ortho	OK	69.2704	132.542	0.936143	1.90822	0.0009	0.0128057	yes	TRAPPC5	85.3283	50.1708	72.3122	172.486	83.4637	141.678
XLOC_012784	LuciOrtho	SF3B1Ortho	OK	22.1839	42.4559	0.936451	1.70459	0.00225	0.0246393	yes	ACOXL	25.2041	19.0211	22.3264	59.1865	25.6329	42.5482
XLOC_009562	LuciOrtho	SF3B1Ortho	OK	18.2994	35.0718	0.938519	1.87155	0.0022	0.0242696	yes	DHX40	23.7933	14.1881	16.9167	52.7165	20.8701	31.6289
XLOC_023016	LuciOrtho	SF3B1Ortho	OK	44.3191	85.1864	0.942695	1.79019	0.00295	0.0297217	yes	RNF19A	54.2907	29.0913	49.5753	112.492	50.3226	92.745
XLOC_016019	LuciOrtho	SF3B1Ortho	OK	100.602	193.38	0.942776	1.5518	0.00635	0.0489737	yes	SEC62	127.306	67.786	106.715	260.373	113.701	206.067
XLOC_009907	LuciOrtho	SF3B1Ortho	OK	14.0864	27.0791	0.94288	1.94311	0.00055	0.00902967	yes	TMEM11	17.1971	11.3169	13.7452	36.9496	18.6751	25.6127
XLOC_000042	LuciOrtho	SF3B1Ortho	OK	57.7986	111.157	0.943492	1.83755	0.00155	0.0188707	yes	TPRG1L	74.6335	42.5486	56.2137	151.598	66.677	115.196
XLOC_006766	LuciOrtho	SF3B1Ortho	OK	14.7043	28.2896	0.944034	1.94325	0.0009	0.0128057	yes	CCNK	17.5253	13.2428	13.3448	37.5936	19.1456	28.1297
XLOC_024328	LuciOrtho	SF3B1Ortho	OK	89.8985	173.064	0.944939	1.60209	0.00595	0.0467858	yes	DDX3X	104.7	62.5251	102.47	235.385	101.153	182.655
XLOC_001425	LuciOrtho	SF3B1Ortho	OK	97.0926	187.098	0.94636	1.69826	0.0032	0.0315119	yes	BSDC1	118.75	71.0238	101.504	254.7	105.195	201.399
XLOC_014305	LuciOrtho	SF3B1Ortho	OK	36.3188	70.0992	0.948681	1.87794	0.0014	0.01764	yes	SRXN1	45.1861	26.7597	37.0106	95.1207	37.1141	78.0628
XLOC_001092	LuciOrtho	SF3B1Ortho	OK	208.017	401.727	0.94951	1.64278	0.00495	0.04148	yes	ARF1	256.12	181.204	186.729	544.458	257.102	403.62
XLOC_017774	LuciOrtho	SF3B1Ortho	OK	50.6816	97.8799	0.94955	1.81391	0.002	0.0226119	yes	TARS	54.7245	47.0038	50.3165	149.553	58.3962	85.69
XLOC_014765	LuciOrtho	SF3B1Ortho	OK	38.388	74.2319	0.951386	1.78183	0.0024	0.0258222	yes	HSPA13	47.1714	30.9614	37.031	119.657	43.557	59.4814
XLOC_002665	LuciOrtho	SF3B1Ortho	OK	35.5687	68.922	0.954359	1.94905	0.00085	0.0123291	yes	MINPP1	31.8704	31.4142	43.4214	80.7602	52.329	73.677
XLOC_003910	LuciOrtho	SF3B1Ortho	OK	29.6105	57.3872	0.954619	1.8174	0.00155	0.0188707	yes	SRSF8	35.8558	18.9144	34.0614	74.5421	30.2956	67.3238
XLOC_019209	LuciOrtho	SF3B1Ortho	OK	19.7595	38.2995	0.954781	1.94703	0.0005	0.00851629	yes	ASF1A	20.3936	14.5422	24.3427	45.8784	24.6015	44.4187
XLOC_022451	LuciOrtho	SF3B1Ortho	OK	31.3862	60.8881	0.956029	1.96847	0.0009	0.0128057	yes	GOLGA7	39.2778	22.8223	32.0586	74.5018	37.6617	70.5009
XLOC_011655	LuciOrtho	SF3B1Ortho	OK	299.528	581.132	0.956174	1.65407	0.00485	0.0408713	yes	R3HDM4	376.665	242.896	279.024	750.395	430.926	562.076
XLOC_003752	LuciOrtho	SF3B1Ortho	OK	11.515	22.3681	0.957929	1.92886	0.0008	0.0118672	yes	MALAT1	12.7869	11.9652	9.7929	29.861	16.4447	20.7987
XLOC_012699	LuciOrtho	SF3B1Ortho	OK	30.8545	59.9872	0.959173	1.95444	0.0012	0.015746	yes	LINC00152	30.5393	28.7423	33.2819	65.6787	42.3263	71.9565
XLOC_007661	LuciOrtho	SF3B1Ortho	OK	54.7101	106.591	0.962203	1.89933	0.00105	0.0143354	yes	ISG20	51.6807	33.4645	78.9852	120.243	56.983	142.546
XLOC_016482	LuciOrtho	SF3B1Ortho	OK	28.3113	55.2926	0.965711	1.69445	0.0025	0.0264358	yes	KPNA1	34.4034	21.9596	28.5708	76.8791	34.4636	54.5352
XLOC_015158	LuciOrtho	SF3B1Ortho	OK	17.9467	35.0647	0.966298	1.94524	0.001	0.0138151	yes	NUP50	18.0724	14.4186	21.3492	42.1733	25.8726	37.1481
XLOC_013671	LuciOrtho	SF3B1Ortho	OK	21.2743	41.5757	0.966627	2.00808	0.00035	0.00645556	yes	CIR1	27.6161	16.5441	19.6627	54.1506	27.7744	42.8021
XLOC_001022	LuciOrtho	SF3B1Ortho	OK	56.8321	111.083	0.966863	1.65646	0.00425	0.0376985	yes	CD55	78.3745	41.6549	50.4671	161.967	60.7859	110.498
XLOC_008323	LuciOrtho	SF3B1Ortho	OK	37.4251	73.1818	0.967476	1.79153	0.0037	0.0346726	yes	ATXN2L	41.4486	37.5572	33.2696	115.722	46.8019	57.0216
XLOC_013685	LuciOrtho	SF3B1Ortho	OK	34.4399	67.3477	0.967549	1.93112	0.001	0.0138151	yes	NFE2L2	39.0205	26.1502	38.1489	87.2003	38.0068	76.8359
XLOC_010764	LuciOrtho	SF3B1Ortho	OK	53.4429	104.996	0.97427	1.98013	0.0004	0.00709017	yes	TXNL1	67.0888	42.926	50.3139	148.6	69.0637	97.3254
XLOC_015960	LuciOrtho	SF3B1Ortho	OK	41.9885	82.5277	0.974884	1.77534	0.00195	0.0222875	yes	C3orf58	48.853	43.4753	33.6371	125.948	52.3858	69.2493
XLOC_010967	LuciOrtho	SF3B1Ortho	OK	54.9868	108.087	0.97504	1.70761	0.0024	0.0258222	yes	ATG4D	64.3899	38.4103	62.16	139.703	64.3137	120.246
XLOC_019325	LuciOrtho	SF3B1Ortho	OK	10.6286	20.9968	0.982221	1.88271	0.00165	0.0197208	yes	IGF2R	10.6288	7.4043	13.8526	29.5384	10.228	23.2239
XLOC_009235	LuciOrtho	SF3B1Ortho	OK	25.1855	49.8209	0.984159	1.76707	0.0033	0.0322838	yes	C17orf76-AS1	26.267	31.6765	17.6129	71.0723	44.3924	33.9979
XLOC_005869	LuciOrtho	SF3B1Ortho	OK	11.076	21.9461	0.986536	2.01541	0.00075	0.0113509	yes	SART3	12.8115	10.7706	9.64569	32.8608	14.4197	18.5579
XLOC_003264	LuciOrtho	SF3B1Ortho	OK	11.243	22.2987	0.987927	2.03359	0.0005	0.00851629	yes	TIAL1	13.6544	9.30312	10.7716	30.4678	13.6478	22.7805
XLOC_001512	LuciOrtho	SF3B1Ortho	OK	29.0208	57.6257	0.989626	1.96688	0.00125	0.0163406	yes	HECTD3	36.1413	22.5266	28.3943	77.771	36.165	58.941
XLOC_008752	LuciOrtho	SF3B1Ortho	OK	115.959	230.537	0.991379	1.59713	0.00515	0.0426097	yes	GDE1	146.139	93.0672	108.672	313.55	145.876	232.185
XLOC_011714	LuciOrtho	SF3B1Ortho	OK	427.157	849.638	0.99208	1.57892	0.0063	0.0487679	yes	UBXN6	555.897	359.948	365.628	1113.98	546.859	888.075
XLOC_014917	LuciOrtho	SF3B1Ortho	OK	13.1265	26.1205	0.9927	1.8658	0.0011	0.0147296	yes	MCM3AP	17.3408	8.74152	13.2972	38.3753	13.2426	26.7436
XLOC_021160	LuciOrtho	SF3B1Ortho	OK	54.5752	108.609	0.992823	1.63372	0.00545	0.0442516	yes	GET4	88.7919	39.9835	34.9503	176.489	59.5383	89.7998
XLOC_016016	LuciOrtho	SF3B1Ortho	OK	10.6112	21.1239	0.993292	1.8989	0.0015	0.018477	yes	MYNN	13.6003	6.925	11.3082	29.0904	12.3862	21.8951
XLOC_005721	LuciOrtho	SF3B1Ortho	OK	158.509	315.818	0.994527	1.90257	0.00145	0.0180525	yes	NACA	199.169	131.773	144.586	450.831	201.615	295.008
XLOC_002164	LuciOrtho	SF3B1Ortho	OK	123.581	246.234	0.994565	1.57901	0.0047	0.0401574	yes	YOD1	160.784	86.3427	123.618	357.266	144.781	236.654
XLOC_011708	LuciOrtho	SF3B1Ortho	OK	38.7325	77.2602	0.996181	1.84609	0.00145	0.0180525	yes	ZBTB7A	43.6656	27.8417	44.6901	94.0685	44.9357	92.7763
XLOC_015246	LuciOrtho	SF3B1Ortho	OK	38.6341	77.1178	0.997191	1.546	0.00395	0.0360149	yes	MAPK1	43.2613	30.1394	42.5015	104.727	45.6452	80.9813
XLOC_005378	LuciOrtho	SF3B1Ortho	OK	43.5608	86.9574	0.997277	1.87859	0.0011	0.0147296	yes	ULK1	45.9149	38.2367	46.531	119.8	51.4768	89.5958
XLOC_015127	LuciOrtho	SF3B1Ortho	OK	79.3873	158.814	1.00036	1.61465	0.0051	0.0422964	yes	EP300	88.1794	59.0155	90.967	217.014	88.7962	170.631
XLOC_008638	LuciOrtho	SF3B1Ortho	OK	27.1102	54.4922	1.00721	1.99121	0.00065	0.0101156	yes	SPSB3	33.5117	22.7529	25.0661	74.8115	33.705	54.9602
XLOC_001428	LuciOrtho	SF3B1Ortho	OK	31.7722	63.8744	1.00747	1.8006	0.00225	0.0246393	yes	YARS	36.2354	33.3409	25.7403	103.9	38.7765	48.9463
XLOC_010013	LuciOrtho	SF3B1Ortho	OK	24.1487	48.5522	1.00759	1.98197	0.00065	0.0101156	yes	GSDMB	26.3362	14.3884	31.7214	65.5759	24.1825	55.8983
XLOC_022674	LuciOrtho	SF3B1Ortho	OK	78.3951	157.768	1.00897	1.97987	0.0008	0.0118672	yes	GRINA	82.3296	56.9998	95.8557	193.026	96.9692	183.307
XLOC_012442	LuciOrtho	SF3B1Ortho	OK	102.047	205.911	1.01279	1.94113	0.00075	0.0113509	yes	ID2	128.857	87.7227	89.5609	266.744	135.477	215.512
XLOC_002592	LuciOrtho	SF3B1Ortho	OK	31.2319	63.0921	1.01444	2.05304	0.00035	0.00645556	yes	VPS26A	41.0827	24.3812	28.2318	81.3127	45.1169	62.8466
XLOC_010964	LuciOrtho	SF3B1Ortho	OK	12.5507	25.4198	1.01819	2.05828	0.00035	0.00645556	yes	ICAM4	11.7952	10.8835	14.9733	33.6303	17.2935	25.3356
XLOC_002444	LuciOrtho	SF3B1Ortho	OK	9.87991	20.0212	1.01896	1.79637	0.00225	0.0246393	yes	CAMK1D	11.8225	8.35251	9.46471	26.4706	14.0409	19.5521
XLOC_023732	LuciOrtho	SF3B1Ortho	OK	10.2081	20.7027	1.02011	2.01959	0.00075	0.0113509	yes	NDUFB6	10.7264	8.12792	11.7698	24.8376	14.1584	23.1123
XLOC_009490	LuciOrtho	SF3B1Ortho	OK	34.3425	69.861	1.02449	1.90394	0.00155	0.0188707	yes	NPEPPS	44.9792	26.2814	31.767	113.116	38.1718	58.2953
XLOC_015413	LuciOrtho	SF3B1Ortho	OK	18.7605	38.2165	1.0265	2.0668	0.0003	0.00578856	yes	PACSIN2	14.6442	17.5456	24.0916	53.2834	22.155	39.2112
XLOC_003372	LuciOrtho	SF3B1Ortho	OK	78.3794	159.749	1.02726	1.95356	0.00105	0.0143354	yes	PNPLA2	92.7264	80.8423	61.5695	222.959	105.562	150.726
XLOC_022060	LuciOrtho	SF3B1Ortho	OK	26.1831	53.3828	1.02774	2.07295	0.00035	0.00645556	yes	ACHE	26.6483	22.2933	29.6078	62.7272	37.8949	59.5264
XLOC_019264	LuciOrtho	SF3B1Ortho	OK	19.4596	39.6956	1.02849	2.03819	0.00035	0.00645556	yes	HECA	23.8801	15.8723	18.6265	56.5234	24.8573	37.706
XLOC_021258	LuciOrtho	SF3B1Ortho	OK	57.9823	118.471	1.03085	1.93663	0.00115	0.0152623	yes	GARS	59.5661	61.2544	53.1264	186.838	74.694	93.8803
XLOC_002848	LuciOrtho	SF3B1Ortho	OK	31.6715	64.7169	1.03096	1.70573	0.0042	0.0374455	yes	ZRANB1	36.706	27.2108	31.0977	92.6907	38.0604	63.3997
XLOC_009461	LuciOrtho	SF3B1Ortho	OK	11.2866	23.0664	1.03119	2.0937	0.00055	0.00902967	yes	GRN	16.5215	7.43159	9.90661	31.8275	13.6338	23.7379
XLOC_004928	LuciOrtho	SF3B1Ortho	OK	31.5898	64.7787	1.03606	2.11577	0.0005	0.00851629	yes	STRAP	40.4999	24.6392	29.6302	89.0616	40.2263	65.0481
XLOC_001246	LuciOrtho	SF3B1Ortho	OK	110.107	225.876	1.03663	1.65504	0.0043	0.038013	yes	KLHL21	151.684	101.879	76.757	354.459	130.584	192.586
XLOC_008413	LuciOrtho	SF3B1Ortho	OK	67.0491	137.849	1.0398	2.20674	5e-05	0.00134422	yes	MT2A	64.1265	76.7459	60.275	115.084	131.395	167.069
XLOC_012926	LuciOrtho	SF3B1Ortho	OK	23.9944	49.337	1.03997	2.08497	0.00045	0.00781744	yes	CYBRD1	23.2678	17.8506	30.8649	59.8624	30.7426	57.4058
XLOC_005163	LuciOrtho	SF3B1Ortho	OK	46.1292	95.0137	1.04245	2.06259	0.00025	0.00498	yes	CCT2	59.999	37.4607	40.9279	119.669	65.2373	100.135
XLOC_005099	LuciOrtho	SF3B1Ortho	OK	50.9489	104.988	1.0431	2.03393	0.00055	0.00902967	yes	PA2G4	54.6457	39.7965	58.4046	149.369	62.3363	103.259
XLOC_019261	LuciOrtho	SF3B1Ortho	OK	22.8025	47.0066	1.04367	2.14547	0.0004	0.00709017	yes	CCDC28A	29.0704	16.8763	22.4609	62.9983	30.3749	47.6466
XLOC_000182	LuciOrtho	SF3B1Ortho	OK	51.7007	106.812	1.04682	2.03758	0.00045	0.00781744	yes	PNRC2	58.1806	40.7699	56.1515	155.554	62.2853	102.596
XLOC_016315	LuciOrtho	SF3B1Ortho	OK	13.155	27.1902	1.04748	2.15699	0.00025	0.00498	yes	CISH	8.03318	13.8547	17.577	22.7449	24.1908	34.6349
XLOC_022094	LuciOrtho	SF3B1Ortho	OK	45.2558	93.6087	1.04854	1.88712	0.00165	0.0197208	yes	CCDC71L	42.839	42.3454	50.5829	155.203	46.1567	79.4662
XLOC_018133	LuciOrtho	SF3B1Ortho	OK	19.1816	39.8056	1.05325	2.16032	0.0003	0.00578856	yes	TTC1	26.2852	12.3763	18.8834	51.6512	24.4529	43.3128
XLOC_010899	LuciOrtho	SF3B1Ortho	OK	26.5889	55.4834	1.06123	2.07988	0.00065	0.0101156	yes	FEM1A	34.0008	18.5392	27.2267	75.8704	31.6829	58.897
XLOC_014282	LuciOrtho	SF3B1Ortho	OK	62.4848	130.876	1.06662	2.15565	0.00015	0.00328868	yes	PPDPF	56.539	73.3082	57.6072	75.7425	118.218	198.666
XLOC_022351	LuciOrtho	SF3B1Ortho	OK	80.3769	168.658	1.06924	2.04871	0.0004	0.00709017	yes	FDFT1	89.2693	57.9137	93.9478	193.346	102.304	210.323
XLOC_016308	LuciOrtho	SF3B1Ortho	OK	9.27121	19.5408	1.07566	2.18819	5e-05	0.00134422	yes	TUSC2	11.1821	7.01973	9.6118	24.2845	10.5399	23.7979
XLOC_005510	LuciOrtho	SF3B1Ortho	OK	32.1757	67.933	1.07814	2.209	5e-05	0.00134422	yes	HEBP1	33.3162	30.5587	32.6522	42.3022	60.9926	100.504
XLOC_021712	LuciOrtho	SF3B1Ortho	OK	48.8385	103.29	1.08061	1.98991	0.00055	0.00902967	yes	INSIG1	63.3017	24.6859	58.528	141.58	47.2136	121.077
XLOC_023512	LuciOrtho	SF3B1Ortho	OK	48.6253	102.961	1.08232	1.87393	0.0014	0.01764	yes	GAPVD1	51.2602	35.7201	58.8955	143.964	57.2271	107.691
XLOC_000091	LuciOrtho	SF3B1Ortho	OK	10.4122	22.0547	1.08282	2.21422	0.00015	0.00328868	yes	MIIP	9.88912	7.73639	13.611	22.3181	14.4091	29.4369
XLOC_011153	LuciOrtho	SF3B1Ortho	OK	29.3093	62.0962	1.08315	1.9345	0.00085	0.0123291	yes	LSM14A	34.9838	23.8302	29.1138	81.5058	39.1975	65.5852
XLOC_023415	LuciOrtho	SF3B1Ortho	OK	253.13	536.704	1.08425	1.94576	0.00055	0.00902967	yes	ANP32B	274.581	224.064	260.745	690.419	396.597	523.095
XLOC_004855	LuciOrtho	SF3B1Ortho	OK	52.4322	111.172	1.08427	2.22894	5e-05	0.00134422	yes	GAPDH	49.375	72.0938	35.8278	121.487	110.372	101.657
XLOC_017489	LuciOrtho	SF3B1Ortho	OK	196.184	417.342	1.08902	1.70744	0.00435	0.038261	yes	TSPAN5	242.457	113.232	232.864	568.226	192.019	491.78
XLOC_000931	LuciOrtho	SF3B1Ortho	OK	11.3973	24.2732	1.09067	2.17432	0.00025	0.00498	yes	SMG7	12.5685	9.27818	12.3452	34.561	14.4719	23.7867
XLOC_007842	LuciOrtho	SF3B1Ortho	OK	8.99226	19.2073	1.0949	2.24143	5e-05	0.00134422	yes	SECISBP2L	10.7694	6.60792	9.59943	27.5481	11.0992	18.9746
XLOC_024007	LuciOrtho	SF3B1Ortho	OK	10.1692	21.7467	1.09659	1.68624	0.0025	0.0264358	yes	RBM18	13.5019	7.85027	9.15548	30.1227	13.0653	22.0522
XLOC_023949	LuciOrtho	SF3B1Ortho	OK	39.7312	84.9753	1.09677	2.10335	0.00015	0.00328868	yes	CTNNAL1	48.7431	35.9435	34.5072	125.15	54.191	75.5844
XLOC_019805	LuciOrtho	SF3B1Ortho	OK	11.0411	23.6234	1.09733	2.24277	0.0001	0.00239862	yes	TSPYL1	13.8896	8.9974	10.2364	31.1005	15.1769	24.5929
XLOC_008706	LuciOrtho	SF3B1Ortho	OK	56.8347	121.68	1.09824	1.95695	0.0014	0.01764	yes	USP7	61.3365	39.9883	69.1795	166.073	63.5087	135.458
XLOC_002669	LuciOrtho	SF3B1Ortho	OK	12.6236	27.0264	1.09825	2.20897	0.0001	0.00239862	yes	PTEN	15.5729	9.56033	12.7375	37.2725	16.4484	27.3581
XLOC_009822	LuciOrtho	SF3B1Ortho	OK	41.5598	89.2557	1.10276	1.985	0.00075	0.0113509	yes	PER1	51.6463	34.5536	38.4795	139.31	49.5306	78.9269
XLOC_023765	LuciOrtho	SF3B1Ortho	OK	26.9767	58.0419	1.10538	2.3189	0.0001	0.00239862	yes	STOML2	32.538	21.6435	26.7486	66.6315	39.2272	68.267
XLOC_018069	LuciOrtho	SF3B1Ortho	OK	25.5691	55.0912	1.10742	2.11754	5e-05	0.00134422	yes	RNF14	32.8837	18.0606	25.763	73.6977	31.4434	60.1324
XLOC_011317	LuciOrtho	SF3B1Ortho	OK	11.6879	25.2295	1.1101	2.1685	0.0003	0.00578856	yes	BCAM	15.0077	7.67718	12.3788	19.5827	14.2731	41.8327
XLOC_019250	LuciOrtho	SF3B1Ortho	OK	29.5628	64.1533	1.11774	2.31024	0.0001	0.00239862	yes	TBPL1	34.7173	22.8749	31.0961	90.6125	41.9204	59.9269
XLOC_015299	LuciOrtho	SF3B1Ortho	OK	75.514	163.969	1.11861	2.03929	0.0004	0.00709017	yes	ASCC2	91.2793	54.051	81.2118	226.455	97.3931	168.06
XLOC_002120	LuciOrtho	SF3B1Ortho	OK	17.1039	37.2726	1.12379	2.17668	0.0002	0.00415825	yes	KDM5B	19.9438	13.0254	18.3426	57.1537	20.4686	34.1954
XLOC_019438	LuciOrtho	SF3B1Ortho	OK	24.7886	54.044	1.12446	1.99014	0.00085	0.0123291	yes	HIST1H2BK	32.8943	25.7023	15.7692	98.0236	30.0463	34.0619
XLOC_016161	LuciOrtho	SF3B1Ortho	OK	22.5191	49.1209	1.12519	1.46721	0.0056	0.0449461	yes	IQSEC1	22.1341	17.4092	28.014	53.1595	26.8341	67.3691
XLOC_016392	LuciOrtho	SF3B1Ortho	OK	41.3016	90.1888	1.12675	2.10863	0.00055	0.00902967	yes	RYBP	48.759	35.9656	39.1804	138.356	53.688	78.5225
XLOC_010766	LuciOrtho	SF3B1Ortho	OK	97.0254	211.958	1.12735	1.83231	0.002	0.0226119	yes	FECH	112.305	68.6192	110.152	250.994	135.857	249.024
XLOC_018264	LuciOrtho	SF3B1Ortho	OK	60.5856	132.373	1.12756	2.1757	0.00025	0.00498	yes	DAP	76.662	45.2438	59.851	191.586	89.7402	115.791
XLOC_013809	LuciOrtho	SF3B1Ortho	OK	122.085	267.04	1.12917	1.92422	0.00105	0.0143354	yes	TUBA4A	174.287	108.33	83.6385	377.094	160.229	263.799
XLOC_011099	LuciOrtho	SF3B1Ortho	OK	9.47176	20.7359	1.13042	2.26731	0.00015	0.00328868	yes	SLC25A42	9.90759	6.12283	12.3849	29.6382	10.0619	22.5075
XLOC_016306	LuciOrtho	SF3B1Ortho	OK	47.3146	103.679	1.13176	2.19704	0.0002	0.00415825	yes	HYAL1	53.1107	32.7853	56.0478	131.594	59.829	119.613
XLOC_004103	LuciOrtho	SF3B1Ortho	OK	116.133	255.03	1.1349	1.87075	0.0015	0.018477	yes	CTSD	169.24	88.7584	90.3994	369.033	152.275	243.782
XLOC_023993	LuciOrtho	SF3B1Ortho	OK	25.0156	54.9931	1.13642	2.13635	0.0004	0.00709017	yes	MEGF9	33.4302	20.6924	20.9242	83.2438	32.6345	49.1012
XLOC_010115	LuciOrtho	SF3B1Ortho	OK	16.3499	36.1031	1.14284	2.2413	0.00015	0.00328868	yes	HDAC5	19.7945	13.9498	15.3053	51.9154	20.364	36.03
XLOC_003995	LuciOrtho	SF3B1Ortho	OK	13.3093	29.4162	1.14417	2.33207	5e-05	0.00134422	yes	VPS11	15.8188	10.6126	13.4965	40.013	17.9484	30.2872
XLOC_002322	LuciOrtho	SF3B1Ortho	OK	8.53502	18.8714	1.14473	2.02839	0.0006	0.00957985	yes	NA	5.61069	9.30779	10.6866	18.1427	20.9069	17.5645
XLOC_024056	LuciOrtho	SF3B1Ortho	OK	35.2247	78.0342	1.14752	2.20133	0.00015	0.00328868	yes	ZER1	43.5345	28.1481	33.9914	103.005	45.8546	85.2427
XLOC_018836	LuciOrtho	SF3B1Ortho	OK	11.0519	24.4954	1.14822	1.59801	0.00645	0.0493446	yes	HIST1H2BD	14.3957	10.4553	8.30462	40.5754	12.241	20.6698
XLOC_005157	LuciOrtho	SF3B1Ortho	OK	22.7512	50.4517	1.14896	2.15473	0.0005	0.00851629	yes	MDM2	27.3847	19.9793	20.8897	75.0284	31.7888	44.538
XLOC_002648	LuciOrtho	SF3B1Ortho	OK	122.238	271.09	1.14908	2.0531	0.0008	0.0118672	yes	GHITM	146.508	99.0186	121.187	399.761	154.264	259.244
XLOC_018141	LuciOrtho	SF3B1Ortho	OK	30.6672	68.0949	1.15085	2.29416	0.0001	0.00239862	yes	CCNG1	38.5535	23.9614	29.4868	100.17	41.7907	62.3244
XLOC_002058	LuciOrtho	SF3B1Ortho	OK	22.2849	49.5331	1.15232	1.92747	0.00055	0.00902967	yes	TOR1AIP2	23.2565	20.2869	23.3114	74.6146	30.801	43.1836
XLOC_023145	LuciOrtho	SF3B1Ortho	OK	17.6099	39.1855	1.15393	2.31833	5e-05	0.00134422	yes	CYHR1	24.0096	15.3912	13.429	54.6918	24.8131	38.0515
XLOC_015271	LuciOrtho	SF3B1Ortho	OK	55.4276	123.381	1.15444	2.12374	0.00035	0.00645556	yes	GUCD1	57.2791	37.6297	71.3741	150.665	72.8078	146.67
XLOC_015050	LuciOrtho	SF3B1Ortho	OK	243.763	542.951	1.15534	1.80733	0.00165	0.0197208	yes	OSBP2	235.75	150.239	345.3	632.647	319.825	676.382
XLOC_023264	LuciOrtho	SF3B1Ortho	OK	193.945	432.226	1.15614	1.83419	0.0034	0.0328625	yes	UBAP1	263.046	164.507	154.283	695.752	252.116	348.81
XLOC_012221	LuciOrtho	SF3B1Ortho	OK	26.7522	59.6869	1.15776	2.15975	0.0002	0.00415825	yes	IRF3	31.7657	18.997	29.4939	86.3907	34.5385	58.1315
XLOC_019781	LuciOrtho	SF3B1Ortho	OK	9.7315	21.7273	1.15877	2.3548	5e-05	0.00134422	yes	SESN1	12.6661	8.01149	8.51693	30.0881	13.4792	21.6146
XLOC_006382	LuciOrtho	SF3B1Ortho	OK	11.9884	26.7679	1.15887	1.88397	0.0022	0.0242696	yes	FBXL3	15.0065	10.9085	10.0501	36.4986	17.082	26.7231
XLOC_003899	LuciOrtho	SF3B1Ortho	OK	12.9623	29.0629	1.16486	1.83225	0.0021	0.0234886	yes	C11orf54	13.7132	10.4809	14.6927	44.5544	14.4781	28.1562
XLOC_003486	LuciOrtho	SF3B1Ortho	OK	12.7918	28.7031	1.16599	2.44067	5e-05	0.00134422	yes	C11orf58	14.5725	11.609	12.194	35.6747	20.7026	29.732
XLOC_007660	LuciOrtho	SF3B1Ortho	OK	64.814	145.516	1.1668	2.0699	0.00075	0.0113509	yes	AEN	88.0418	61.3329	45.0673	239.486	79.1921	117.869
XLOC_019758	LuciOrtho	SF3B1Ortho	OK	8.10242	18.2152	1.16872	2.09592	0.00045	0.00781744	yes	FBXL4	9.14719	5.47874	9.68132	24.653	10.5192	19.4735
XLOC_018528	LuciOrtho	SF3B1Ortho	OK	34.1221	77.1893	1.17769	2.21065	0.00035	0.00645556	yes	HSPA9	38.6853	35.2509	28.4302	131.696	45.4248	54.4468
XLOC_008649	LuciOrtho	SF3B1Ortho	OK	9.04224	20.5023	1.18103	2.40018	5e-05	0.00134422	yes	ZNF598	10.7518	8.36528	8.00963	30.2201	13.4135	17.8732
XLOC_008264	LuciOrtho	SF3B1Ortho	OK	10.2728	23.3354	1.18369	2.04221	5e-05	0.00134422	yes	PKD1P1	8.50237	10.0705	12.2454	31.8789	14.0107	24.1165
XLOC_022960	LuciOrtho	SF3B1Ortho	OK	217.665	495.331	1.18628	2.21571	0.0003	0.00578856	yes	CA1	251.603	191.421	209.969	477.657	378.768	629.567
XLOC_012433	LuciOrtho	SF3B1Ortho	OK	119.827	273.12	1.18858	2.39619	5e-05	0.00134422	yes	RPS7	129.98	108.424	121.076	382.234	176.576	260.549
XLOC_014689	LuciOrtho	SF3B1Ortho	OK	23.1047	52.6731	1.18888	2.39296	5e-05	0.00134422	yes	MORC3	23.0342	17.6354	28.6443	63.8507	35.7499	58.4188
XLOC_001450	LuciOrtho	SF3B1Ortho	OK	28.9071	65.9549	1.19006	2.39638	0.00015	0.00328868	yes	LSM10	39.2197	28.6451	18.8564	101.557	37.2764	59.0318
XLOC_006580	LuciOrtho	SF3B1Ortho	OK	26.6525	60.8742	1.19156	2.17235	0.00015	0.00328868	yes	KLHDC2	31.2686	21.1118	27.577	83.2552	36.0765	63.2908
XLOC_012503	LuciOrtho	SF3B1Ortho	OK	9.45735	21.7252	1.19986	2.20942	0.00035	0.00645556	yes	SNX17	11.2031	7.99214	9.17681	29.3597	13.5907	22.2251
XLOC_009428	LuciOrtho	SF3B1Ortho	OK	7.72205	17.756	1.20125	2.45756	5e-05	0.00134422	yes	COASY	8.59934	7.05563	7.51118	26.8678	10.9978	15.4024
XLOC_004924	LuciOrtho	SF3B1Ortho	OK	12.5244	28.8971	1.20618	2.49276	5e-05	0.00134422	yes	H2AFJ	15.4037	9.76532	12.4043	34.8452	18.3467	33.4994
XLOC_011848	LuciOrtho	SF3B1Ortho	OK	10.5792	24.4162	1.2066	2.47922	5e-05	0.00134422	yes	FARSA	13.1849	9.33594	9.21692	34.8698	15.9982	22.3805
XLOC_011693	LuciOrtho	SF3B1Ortho	OK	32.7132	75.5926	1.20837	2.46893	5e-05	0.00134422	yes	AES	34.4091	27.7084	36.0222	75.8359	46.9881	103.954
XLOC_003201	LuciOrtho	SF3B1Ortho	OK	14.4132	33.3721	1.21125	1.82893	0.00165	0.0197208	yes	POLL	17.186	11.1226	14.9309	46.971	20.2444	32.901
XLOC_016677	LuciOrtho	SF3B1Ortho	OK	39.9768	92.7396	1.21402	2.27315	5e-05	0.00134422	yes	IGF2BP2	46.56	29.7685	43.6019	123.412	57.4254	97.3817
XLOC_019920	LuciOrtho	SF3B1Ortho	OK	30.6773	71.2038	1.21478	1.99953	0.00055	0.00902967	yes	SOD2	34.8441	23.026	34.1619	88.9171	46.3704	78.3239
XLOC_008617	LuciOrtho	SF3B1Ortho	OK	8.31528	19.4468	1.22569	1.87089	0.00165	0.0197208	yes	JMJD8	9.52746	7.92656	7.49183	25.9415	13.2374	19.1613
XLOC_002530	LuciOrtho	SF3B1Ortho	OK	16.5765	38.9122	1.23108	2.4192	5e-05	0.00134422	yes	FAM21C	19.3279	11.6584	18.7433	51.6581	23.9541	41.1245
XLOC_012849	LuciOrtho	SF3B1Ortho	OK	9.93824	23.3735	1.23381	2.47435	5e-05	0.00134422	yes	PLEKHB2	13.6189	7.35188	8.8439	34.3344	14.1598	21.6261
XLOC_021606	LuciOrtho	SF3B1Ortho	OK	71.5759	168.993	1.23942	2.39153	5e-05	0.00134422	yes	C7orf73	77.9153	58.8647	77.9476	218.85	111.282	176.846
XLOC_005599	LuciOrtho	SF3B1Ortho	OK	8.98683	21.2212	1.23962	2.53792	5e-05	0.00134422	yes	ASB8	11.1735	6.17593	9.61109	29.0889	12.0053	22.5694
XLOC_017966	LuciOrtho	SF3B1Ortho	OK	26.9833	63.9258	1.24433	2.5189	5e-05	0.00134422	yes	SNX2	33.9482	19.0866	27.9151	92.0586	43.7673	55.9514
XLOC_015604	LuciOrtho	SF3B1Ortho	OK	93.9876	222.768	1.245	2.47564	5e-05	0.00134422	yes	EIF1B	115.342	75.9305	90.6899	292.838	127.65	247.817
XLOC_014236	LuciOrtho	SF3B1Ortho	OK	966.293	2290.4	1.24507	1.59711	0.00595	0.0467858	yes	RBM38	1154.93	651.302	1092.65	2913.94	1307.69	2649.57
XLOC_010678	LuciOrtho	SF3B1Ortho	OK	8.53259	20.2604	1.2476	2.00626	0.0007	0.0107498	yes	CEP76	8.85539	6.45112	10.2913	28.8747	12.4662	19.4402
XLOC_004830	LuciOrtho	SF3B1Ortho	OK	11.7025	27.8082	1.24869	2.57874	5e-05	0.00134422	yes	FKBP4	13.0154	11.1396	10.9527	38.7148	18.4473	26.2626
XLOC_006440	LuciOrtho	SF3B1Ortho	OK	18.8708	44.8682	1.24954	2.44425	5e-05	0.00134422	yes	IRS2	22.1438	15.7839	18.6847	61.5924	28.1701	44.8422
XLOC_008358	LuciOrtho	SF3B1Ortho	OK	16.4268	39.1047	1.25129	1.69232	0.00445	0.0389115	yes	RNF40	19.8975	12.8838	16.499	55.9644	23.1911	38.1586
XLOC_003253	LuciOrtho	SF3B1Ortho	OK	9.50844	22.6532	1.25244	2.34367	0.00025	0.00498	yes	PDZD8	10.3764	8.77738	9.3715	31.5701	13.6512	22.7385
XLOC_022676	LuciOrtho	SF3B1Ortho	OK	12.0835	28.9014	1.2581	2.48004	5e-05	0.00134422	yes	EXOSC4	14.7318	9.98266	11.5359	42.0749	17.1657	27.4636
XLOC_006620	LuciOrtho	SF3B1Ortho	OK	37.1662	88.9678	1.25929	2.18363	0.0003	0.00578856	yes	PPM1A	46.5383	28.5447	36.4155	126.214	52.025	88.6641
XLOC_009915	LuciOrtho	SF3B1Ortho	OK	7.56593	18.2588	1.271	2.20769	0.00025	0.00498	yes	IFT20	10.4983	6.01567	6.18379	27.5807	9.44797	17.7477
XLOC_013874	LuciOrtho	SF3B1Ortho	OK	72.2189	174.306	1.27118	2.49467	5e-05	0.00134422	yes	HES6	43.8604	66.336	106.46	194.724	130.336	197.859
XLOC_002321	LuciOrtho	SF3B1Ortho	OK	26.6658	64.5623	1.2757	2.62319	5e-05	0.00134422	yes	NA	27.3834	22.1268	30.4872	58.81	40.5894	94.2875
XLOC_016994	LuciOrtho	SF3B1Ortho	OK	51.4384	124.979	1.28077	2.50329	0.0001	0.00239862	yes	DCK	55.8009	42.2791	56.2352	171.625	89.8944	113.419
XLOC_021846	LuciOrtho	SF3B1Ortho	OK	8.9326	21.7124	1.28137	2.51479	5e-05	0.00134422	yes	HERPUD2	10.799	5.59401	10.4048	30.5296	12.7743	21.8334
XLOC_005937	LuciOrtho	SF3B1Ortho	OK	11.8955	28.9181	1.28156	2.51873	5e-05	0.00134422	yes	SPPL3	17.1795	9.53805	8.96894	45.7419	16.6389	24.3734
XLOC_023883	LuciOrtho	SF3B1Ortho	OK	27.1973	66.2597	1.28467	2.49276	5e-05	0.00134422	yes	IARS	23.611	27.0848	30.8963	101.869	42.3323	54.5776
XLOC_023829	LuciOrtho	SF3B1Ortho	OK	9.39363	22.9299	1.28747	2.57869	5e-05	0.00134422	yes	KLF9	11.6485	9.63442	6.89794	34.126	16.0639	18.5997
XLOC_024839	LuciOrtho	SF3B1Ortho	OK	16.9453	41.4034	1.28886	2.60035	5e-05	0.00134422	yes	PCSK1N	22.5037	15.7982	12.5341	40.1614	34.176	49.8729
XLOC_023860	LuciOrtho	SF3B1Ortho	OK	89.1834	218.559	1.29317	2.43213	5e-05	0.00134422	yes	ISCA1	101.245	64.3724	101.933	297.665	136.52	221.492
XLOC_011395	LuciOrtho	SF3B1Ortho	OK	39.5585	96.9987	1.29398	2.63277	5e-05	0.00134422	yes	BAX	47.6847	36.3995	34.5914	135.845	68.034	87.117
XLOC_018143	LuciOrtho	SF3B1Ortho	OK	89.4435	219.659	1.29622	2.431	5e-05	0.00134422	yes	MAT2B	112.474	71.372	84.4846	307.088	144.74	207.149
XLOC_011813	LuciOrtho	SF3B1Ortho	OK	29.2639	71.9561	1.29799	2.42725	5e-05	0.00134422	yes	KANK2	28.4584	25.1665	34.1669	95.3605	42.0778	78.4301
XLOC_021162	LuciOrtho	SF3B1Ortho	OK	74.0905	182.65	1.30173	2.01143	0.0014	0.01764	yes	GPR146	101.293	65.6388	55.3393	248.129	123.767	176.055
XLOC_002123	LuciOrtho	SF3B1Ortho	OK	316.305	784.678	1.31078	2.12641	0.00015	0.00328868	yes	ADIPOR1	387.209	235.26	326.446	1036.93	507.721	809.387
XLOC_018834	LuciOrtho	SF3B1Ortho	OK	22.0524	55.405	1.32908	1.9473	0.0008	0.0118672	yes	HIST1H2AC	30.2912	22.0916	13.7743	89.3736	29.7605	47.0809
XLOC_018424	LuciOrtho	SF3B1Ortho	OK	8.6279	21.7087	1.33119	2.71079	5e-05	0.00134422	yes	LYSMD3	11.2855	6.38398	8.21421	29.53	13.1885	22.4077
XLOC_005315	LuciOrtho	SF3B1Ortho	OK	10.7156	27.0197	1.33429	2.80499	5e-05	0.00134422	yes	PRKAB1	9.12846	11.6694	11.349	34.2246	21.1081	25.7264
XLOC_003736	LuciOrtho	SF3B1Ortho	OK	44.0693	111.205	1.33537	2.55584	5e-05	0.00134422	yes	PPP2R5B	47.436	28.1127	56.6591	149.755	57.3055	126.553
XLOC_024066	LuciOrtho	SF3B1Ortho	OK	6.54537	16.6284	1.3451	2.1687	0.0004	0.00709017	yes	TOR1A	7.42894	4.89231	7.31487	24.0508	9.93492	15.8996
XLOC_008562	LuciOrtho	SF3B1Ortho	OK	9.54486	24.2511	1.34525	2.00646	0.00065	0.0101156	yes	KIAA0513	12.1862	5.94379	10.5046	31.7574	14.5709	26.4248
XLOC_014302	LuciOrtho	SF3B1Ortho	OK	32.7979	83.451	1.34732	1.90835	0.00095	0.0133536	yes	TBC1D20	40.2045	26.8159	31.3734	128.037	51.9277	70.3882
XLOC_001827	LuciOrtho	SF3B1Ortho	OK	38.62	99.027	1.35848	2.85991	5e-05	0.00134422	yes	S100A10	43.3584	35.7461	36.7554	102.433	74.4821	120.166
XLOC_003911	LuciOrtho	SF3B1Ortho	OK	13.523	34.7047	1.35972	2.72808	5e-05	0.00134422	yes	ENDOD1	12.8527	10.2116	17.5047	37.9103	20.2092	45.9946
XLOC_007009	LuciOrtho	SF3B1Ortho	OK	9.36614	24.0625	1.36126	2.73091	5e-05	0.00134422	yes	NFKBIA	12.5049	10.2081	5.38546	34.9745	18.8097	18.4034
XLOC_022486	LuciOrtho	SF3B1Ortho	OK	45.1101	116.368	1.36717	2.69694	5e-05	0.00134422	yes	SDCBP	57.7205	30.1685	47.4413	144.716	71.6401	132.747
XLOC_006308	LuciOrtho	SF3B1Ortho	OK	6.65774	17.197	1.36905	2.73845	5e-05	0.00134422	yes	FOXO1	8.34179	6.49736	5.13407	27.6855	9.65668	14.2488
XLOC_010883	LuciOrtho	SF3B1Ortho	OK	7.77699	20.108	1.37048	2.63408	5e-05	0.00134422	yes	PIAS4	9.39781	5.94761	7.98555	28.925	11.2865	20.1123
XLOC_022235	LuciOrtho	SF3B1Ortho	OK	12.6084	32.6342	1.372	2.65079	5e-05	0.00134422	yes	KCNH2	6.06758	21.2872	10.4704	18.9623	40.3188	38.6217
XLOC_024324	LuciOrtho	SF3B1Ortho	OK	30.0283	78.1827	1.38053	2.64582	5e-05	0.00134422	yes	MID1IP1	27.818	24.7417	37.5251	120.655	46.987	66.906
XLOC_011803	LuciOrtho	SF3B1Ortho	OK	19.7129	51.4716	1.38463	2.82622	5e-05	0.00134422	yes	KEAP1	24.2457	16.195	18.6981	74.1442	30.8828	49.3876
XLOC_003861	LuciOrtho	SF3B1Ortho	OK	7.79401	20.3789	1.38664	2.78077	5e-05	0.00134422	yes	TSKU	9.80853	6.49565	7.07785	31.6257	8.74323	20.7677
XLOC_011150	LuciOrtho	SF3B1Ortho	OK	28.7781	75.2587	1.38689	2.55271	5e-05	0.00134422	yes	CEBPG	26.0034	28.2396	32.0913	124.624	38.3206	62.8312
XLOC_011808	LuciOrtho	SF3B1Ortho	OK	7.1715	18.7767	1.3886	2.79507	5e-05	0.00134422	yes	ILF3-AS1	8.42698	5.83984	7.24767	28.31	10.6448	17.3753
XLOC_004175	LuciOrtho	SF3B1Ortho	OK	15.491	40.5993	1.39002	1.73753	0.00415	0.0370946	yes	TAF10	17.1484	14.0956	15.2291	45.672	28.3771	47.7488
XLOC_014537	LuciOrtho	SF3B1Ortho	OK	18.8706	49.5125	1.39166	2.66458	5e-05	0.00134422	yes	ZNF217	19.7419	13.4173	23.4525	71.2133	29.9483	47.3761
XLOC_000559	LuciOrtho	SF3B1Ortho	OK	116.965	309.64	1.40452	2.3998	0.00025	0.00498	yes	SARS	133.31	113.219	104.366	545.456	158.298	225.168
XLOC_009251	LuciOrtho	SF3B1Ortho	OK	21.4248	56.8222	1.40717	2.82642	5e-05	0.00134422	yes	ALKBH5	24.8553	17.3809	22.0383	81.4193	35.7925	53.2546
XLOC_005663	LuciOrtho	SF3B1Ortho	OK	12.5648	33.3306	1.40746	2.63582	5e-05	0.00134422	yes	KRT1	16.0604	4.1165	17.5175	48.9649	16.3131	34.7139
XLOC_001720	LuciOrtho	SF3B1Ortho	OK	76.3213	203.889	1.41763	2.38224	5e-05	0.00134422	yes	SLC16A1	91.8639	46.107	90.993	300.359	113.715	197.593
XLOC_022227	LuciOrtho	SF3B1Ortho	OK	11.4605	30.7321	1.42307	2.89422	5e-05	0.00134422	yes	ZNF777	12.739	10.7361	10.9064	44.7651	17.6799	29.7512
XLOC_021898	LuciOrtho	SF3B1Ortho	OK	8.09451	21.7478	1.42585	2.76897	5e-05	0.00134422	yes	GRB10	4.46753	8.33494	11.4811	28.2121	15.1676	21.8637
XLOC_001099	LuciOrtho	SF3B1Ortho	OK	68.6554	184.514	1.42628	2.45725	5e-05	0.00134422	yes	RNF187	68.8989	60.8696	76.1977	260.267	111.612	181.661
XLOC_002491	LuciOrtho	SF3B1Ortho	OK	33.6347	90.9667	1.43539	2.50007	5e-05	0.00134422	yes	WAC	37.8694	26.7747	36.26	129.188	57.1381	86.5735
XLOC_000758	LuciOrtho	SF3B1Ortho	OK	8.52696	23.1273	1.43949	2.84416	5e-05	0.00134422	yes	SLC50A1	6.09418	7.2828	12.2039	28.5097	14.8539	26.0182
XLOC_002608	LuciOrtho	SF3B1Ortho	OK	8.6004	23.3352	1.44003	2.78257	5e-05	0.00134422	yes	ANAPC16	8.81507	7.60328	9.38286	32.0824	13.2386	24.6847
XLOC_012707	LuciOrtho	SF3B1Ortho	OK	42.841	116.44	1.44252	2.85577	5e-05	0.00134422	yes	RPIA	51.4337	26.1451	50.9443	127.61	67.5887	154.12
XLOC_000636	LuciOrtho	SF3B1Ortho	OK	27.4501	74.7369	1.44501	2.84439	5e-05	0.00134422	yes	SEC22B	33.2961	18.6094	30.4449	96.3424	44.2099	83.6583
XLOC_000180	LuciOrtho	SF3B1Ortho	OK	126.237	344.729	1.44933	2.58255	5e-05	0.00134422	yes	LYPLA2	144.504	84.3062	149.9	448.011	229.625	356.552
XLOC_024261	LuciOrtho	SF3B1Ortho	OK	16.4206	44.8594	1.4499	2.65439	5e-05	0.00134422	yes	TCEANC	21.6366	12.4225	15.2028	67.5377	27.4555	39.5849
XLOC_025071	LuciOrtho	SF3B1Ortho	OK	9.59722	26.2655	1.45248	2.76043	5e-05	0.00134422	yes	MBNL3	9.73195	6.75391	12.3058	31.5171	17.1078	30.1716
XLOC_018865	LuciOrtho	SF3B1Ortho	OK	18.6317	51.0152	1.45317	1.63398	0.00375	0.0349221	yes	HIST1H2AI	25.8615	16.859	13.1745	73.6787	26.5527	52.8142
XLOC_019087	LuciOrtho	SF3B1Ortho	OK	23.4044	64.0924	1.45337	2.78651	5e-05	0.00134422	yes	FBXO9	26.7928	13.9446	29.4757	87.561	34.3753	70.3408
XLOC_021699	LuciOrtho	SF3B1Ortho	OK	14.6347	40.1586	1.45631	2.76031	5e-05	0.00134422	yes	CHPF2	18.9998	11.85	13.0544	62.6205	22.3711	35.4841
XLOC_001449	LuciOrtho	SF3B1Ortho	OK	78.6307	216.298	1.45986	2.49029	5e-05	0.00134422	yes	STK40	96.4003	69.8898	69.6019	333.675	118.922	196.298
XLOC_006224	LuciOrtho	SF3B1Ortho	OK	73.171	201.876	1.46413	2.68267	5e-05	0.00134422	yes	TFDP1	62.0188	59.8682	97.626	186.966	145.593	273.069
XLOC_014216	LuciOrtho	SF3B1Ortho	OK	32.1059	88.9896	1.4708	2.86561	5e-05	0.00134422	yes	CEBPB	29.0249	33.895	33.3977	141.984	47.1454	77.84
XLOC_012967	LuciOrtho	SF3B1Ortho	OK	18.6624	52.1945	1.48376	3.04195	5e-05	0.00134422	yes	ZC3H15	22.7552	14.3341	18.898	74.1553	34.4483	47.98
XLOC_004448	LuciOrtho	SF3B1Ortho	OK	6.75297	18.8912	1.48412	2.87222	5e-05	0.00134422	yes	ZNHIT2	8.85563	5.81001	5.59328	28.8976	10.1609	17.6152
XLOC_023361	LuciOrtho	SF3B1Ortho	OK	11.8142	33.3283	1.49623	2.93884	5e-05	0.00134422	yes	DAPK1	9.9474	9.99281	15.5024	49.4916	20.4898	30.0037
XLOC_002948	LuciOrtho	SF3B1Ortho	OK	134.766	380.31	1.49672	2.43933	0.0001	0.00239862	yes	PIP4K2A	150.655	95.3467	158.296	518.427	233.228	389.276
XLOC_017663	LuciOrtho	SF3B1Ortho	OK	7.40628	20.9052	1.49704	2.94248	5e-05	0.00134422	yes	ACSL1	8.26026	3.62074	10.3378	29.3464	9.31189	24.0574
XLOC_024419	LuciOrtho	SF3B1Ortho	OK	9.85585	27.9738	1.50503	3.14679	5e-05	0.00134422	yes	APEX2	10.2764	8.77701	10.5142	33.5634	20.807	29.5512
XLOC_015387	LuciOrtho	SF3B1Ortho	OK	76.0637	216.104	1.50645	2.71961	5e-05	0.00134422	yes	ST13	92.7279	56.3971	79.066	293.728	130.989	223.596
XLOC_009875	LuciOrtho	SF3B1Ortho	OK	37.3135	106.946	1.51911	2.48525	5e-05	0.00134422	yes	PLD6	67.9126	13.4967	30.5311	211.958	36.394	72.4847
XLOC_005264	LuciOrtho	SF3B1Ortho	OK	142.243	408.729	1.52279	2.83462	5e-05	0.00134422	yes	ISCU	182.086	111.965	132.676	561.16	259.292	405.734
XLOC_007100	LuciOrtho	SF3B1Ortho	OK	59.6364	171.643	1.52515	2.18964	0.0002	0.00415825	yes	ATP6V1D	83.1915	35.1868	60.531	234.002	103.12	177.807
XLOC_008934	LuciOrtho	SF3B1Ortho	OK	15.9216	45.8294	1.52529	2.93045	5e-05	0.00134422	yes	GFOD2	16.2113	9.78586	21.7676	62.4338	24.3434	50.711
XLOC_005733	LuciOrtho	SF3B1Ortho	OK	73.6275	212.313	1.52788	1.97675	0.0023	0.0250818	yes	DDIT3	100.462	75.137	45.284	396.943	109.802	130.195
XLOC_022407	LuciOrtho	SF3B1Ortho	OK	211.112	611.297	1.53386	2.31271	0.0002	0.00415825	yes	BNIP3L	266.76	131.619	234.958	852.991	350.288	630.612
XLOC_008774	LuciOrtho	SF3B1Ortho	OK	32.7567	96.0671	1.55225	3.01325	5e-05	0.00134422	yes	CDR2	33.1494	28.0594	37.0614	148.633	52.8893	86.679
XLOC_011728	LuciOrtho	SF3B1Ortho	OK	17.7443	52.1167	1.55439	3.21741	5e-05	0.00134422	yes	LONP1	14.3807	18.1745	20.6777	67.1386	35.2893	53.9223
XLOC_005122	LuciOrtho	SF3B1Ortho	OK	23.1416	69.4122	1.5847	2.42157	5e-05	0.00134422	yes	MBD6	25.4089	22.7233	21.2925	116.817	38.6159	52.8038
XLOC_005338	LuciOrtho	SF3B1Ortho	OK	20.0363	60.336	1.5904	2.94205	5e-05	0.00134422	yes	MLXIP	20.3723	18.3661	21.3705	82.6828	36.9966	61.3285
XLOC_009991	LuciOrtho	SF3B1Ortho	OK	11.3452	34.3373	1.59769	3.08796	5e-05	0.00134422	yes	LOC440434	15.3133	8.84307	9.87932	56.7299	21.0491	25.2328
XLOC_009560	LuciOrtho	SF3B1Ortho	OK	6.37641	19.5487	1.61626	3.19544	5e-05	0.00134422	yes	YPEL2	8.34887	3.92085	6.85952	31.1168	9.66891	17.8605
XLOC_014298	LuciOrtho	SF3B1Ortho	OK	14.1728	43.5448	1.61938	2.75281	5e-05	0.00134422	yes	PCMTD2	20.7548	8.73824	13.0253	61.7149	22.191	46.7285
XLOC_003278	LuciOrtho	SF3B1Ortho	OK	5.8044	17.8899	1.62393	3.29923	5e-05	0.00134422	yes	FAM53B	3.41849	6.07786	7.91684	21.9075	12.633	19.1293
XLOC_005859	LuciOrtho	SF3B1Ortho	OK	5.56183	17.1828	1.62733	3.24374	5e-05	0.00134422	yes	APPL2	6.24979	4.06072	6.37499	23.8394	8.70758	19.0013
XLOC_009459	LuciOrtho	SF3B1Ortho	OK	21.435	66.788	1.63962	1.90181	0.00245	0.026145	yes	TMUB2	30.4374	16.6305	17.237	101.57	37.2923	61.5017
XLOC_002261	LuciOrtho	SF3B1Ortho	OK	76.175	238.47	1.64642	2.75054	5e-05	0.00134422	yes	IRF2BP2	78.1548	82.4746	67.8957	368.148	143.992	203.271
XLOC_024248	LuciOrtho	SF3B1Ortho	OK	19.1942	60.2625	1.65059	3.12495	5e-05	0.00134422	yes	WWC3	18.0232	17.0357	22.5238	81.3176	32.3012	67.1686
XLOC_006490	LuciOrtho	SF3B1Ortho	OK	14.5455	45.8586	1.65662	3.44137	5e-05	0.00134422	yes	APEX1	14.5951	15.2407	13.8006	59.421	34.1731	43.9817
XLOC_015317	LuciOrtho	SF3B1Ortho	OK	6.41948	20.4539	1.67185	3.29379	5e-05	0.00134422	yes	PIK3IP1	9.59576	5.2672	4.39547	30.1794	12.7701	18.4121
XLOC_010795	LuciOrtho	SF3B1Ortho	OK	6.92222	22.3723	1.69241	3.25233	5e-05	0.00134422	yes	CYB5A	5.2329	6.60388	8.92988	28.7821	15.6799	22.6549
XLOC_002739	LuciOrtho	SF3B1Ortho	OK	5.6493	18.2787	1.69402	3.09612	5e-05	0.00134422	yes	SCD	3.46427	5.00371	8.47992	35.5818	9.96108	9.2933
XLOC_004590	LuciOrtho	SF3B1Ortho	OK	6.5698	21.2751	1.69525	3.44008	5e-05	0.00134422	yes	CHORDC1	8.21085	4.20657	7.29198	26.6179	12.2423	24.9652
XLOC_009810	LuciOrtho	SF3B1Ortho	OK	4.51417	14.749	1.70808	3.57983	5e-05	0.00134422	yes	ZBTB4	4.73021	4.1408	4.67151	17.9213	8.99508	17.3305
XLOC_017417	LuciOrtho	SF3B1Ortho	OK	6.2823	20.7296	1.72233	3.3499	5e-05	0.00134422	yes	GRSF1	8.65447	4.97525	5.21716	34.1441	11.7212	16.3234
XLOC_007161	LuciOrtho	SF3B1Ortho	OK	14.3203	47.3224	1.72446	3.12803	5e-05	0.00134422	yes	SEL1L	13.3924	13.6768	15.8918	80.9447	22.2304	38.7921
XLOC_002233	LuciOrtho	SF3B1Ortho	OK	10.9426	36.5497	1.7399	3.48487	5e-05	0.00134422	yes	TRIM11	11.365	8.69415	12.7687	56.9607	19.2923	33.3961
XLOC_013973	LuciOrtho	SF3B1Ortho	OK	68.2279	229.361	1.74919	3.1664	5e-05	0.00134422	yes	TRIB3	58.7974	77.6388	68.2475	363.871	121.159	203.055
XLOC_022886	LuciOrtho	SF3B1Ortho	OK	56.1365	188.932	1.75086	3.29194	5e-05	0.00134422	yes	TCEA1	46.4029	50.6489	71.3577	248.044	119.436	199.317
XLOC_002496	LuciOrtho	SF3B1Ortho	OK	5.19375	17.5541	1.75695	3.48881	5e-05	0.00134422	yes	MAP3K8	4.91978	3.8791	6.78237	24.4441	12.4125	15.8056
XLOC_001302	LuciOrtho	SF3B1Ortho	OK	5.37449	18.7544	1.80303	2.83287	5e-05	0.00134422	yes	FBXO42	4.89211	5.66449	5.56688	30.7334	10.4001	15.1295
XLOC_008285	LuciOrtho	SF3B1Ortho	OK	57.2478	201.033	1.81214	3.26657	5e-05	0.00134422	yes	METTL9	55.363	47.1486	69.2317	298.939	142.491	161.669
XLOC_017887	LuciOrtho	SF3B1Ortho	OK	7.92538	28.3178	1.83716	3.43649	5e-05	0.00134422	yes	JMY	9.22757	6.31668	8.2319	46.7248	15.323	22.9055
XLOC_005141	LuciOrtho	SF3B1Ortho	OK	30.9703	111.121	1.84317	3.38455	5e-05	0.00134422	yes	XPOT	25.066	31.4309	36.414	181.229	61.8008	90.3315
XLOC_008414	LuciOrtho	SF3B1Ortho	OK	9.9331	35.9655	1.8563	3.38722	5e-05	0.00134422	yes	MT1L	7.20831	9.89235	12.6986	26.0038	27.2477	54.6449
XLOC_015086	LuciOrtho	SF3B1Ortho	OK	18.1973	67.1734	1.88417	3.80649	5e-05	0.00134422	yes	CDC42EP1	20.5681	22.2781	11.7458	60.7874	49.671	91.0618
XLOC_019142	LuciOrtho	SF3B1Ortho	OK	71.5895	267.33	1.9008	3.44986	5e-05	0.00134422	yes	PNRC1	93.1444	67.6836	53.9404	412.227	164.626	225.138
XLOC_003173	LuciOrtho	SF3B1Ortho	OK	5.29995	20.1185	1.92447	3.96005	5e-05	0.00134422	yes	RRP12	6.15417	5.02086	4.72482	25.4626	13.4586	21.4345
XLOC_002236	LuciOrtho	SF3B1Ortho	OK	20.5278	77.9876	1.92566	3.60108	5e-05	0.00134422	yes	HIST3H2A	28.1691	16.7118	16.7025	140.157	37.2379	56.5675
XLOC_009929	LuciOrtho	SF3B1Ortho	OK	7.13262	27.1963	1.9309	2.06224	0.00035	0.00645556	yes	FAM222B	11.8351	4.26779	5.29502	38.4376	13.9718	29.1794
XLOC_006648	LuciOrtho	SF3B1Ortho	OK	46.1907	180.297	1.9647	2.14491	0.00055	0.00902967	yes	ARG2	42.3051	39.2551	57.0119	297.071	81.4085	162.411
XLOC_007145	LuciOrtho	SF3B1Ortho	OK	6.8109	26.827	1.97777	3.81986	5e-05	0.00134422	yes	IRF2BPL	10.8819	5.27878	4.27208	43.5775	17.765	19.1386
XLOC_008740	LuciOrtho	SF3B1Ortho	OK	8.16777	32.1928	1.97872	3.98833	5e-05	0.00134422	yes	FOPNL	9.29431	6.82228	8.38673	47.6069	19.5603	29.4113
XLOC_002068	LuciOrtho	SF3B1Ortho	OK	23.7969	94.6607	1.99199	3.66388	5e-05	0.00134422	yes	RGS16	24.7083	15.1476	31.535	168.434	39.0024	76.5456
XLOC_007213	LuciOrtho	SF3B1Ortho	OK	13.7059	55.0815	2.00677	4.03302	5e-05	0.00134422	yes	WARS	9.65595	15.1052	16.3566	74.7746	35.1207	55.3492
XLOC_015426	LuciOrtho	SF3B1Ortho	OK	4.0433	16.3212	2.01314	4.13706	5e-05	0.00134422	yes	KIAA0930	2.43085	4.01895	5.68009	15.8842	12.5038	20.5756
XLOC_022746	LuciOrtho	SF3B1Ortho	OK	9.83146	40.0137	2.02501	3.74536	5e-05	0.00134422	yes	PPP1R3B	12.6296	10.6399	6.2249	69.4964	18.7272	31.8173
XLOC_008553	LuciOrtho	SF3B1Ortho	OK	4.45687	18.4034	2.04587	3.94513	5e-05	0.00134422	yes	OSGIN1	5.95066	3.83434	3.58561	25.6662	11.0892	18.4547
XLOC_008334	LuciOrtho	SF3B1Ortho	OK	3.79077	15.8866	2.06725	3.86886	5e-05	0.00134422	yes	QPRT	2.16105	4.60489	4.60636	19.9112	11.4306	16.3181
XLOC_011433	LuciOrtho	SF3B1Ortho	OK	19.0526	80.7397	2.08329	3.18017	5e-05	0.00134422	yes	ATF5	14.8346	21.2729	21.0503	118.919	43.9342	79.3658
XLOC_003712	LuciOrtho	SF3B1Ortho	OK	34.7468	149.402	2.10425	3.79	5e-05	0.00134422	yes	RTN3	33.129	36.3845	34.7269	265.603	80.3555	102.248
XLOC_002788	LuciOrtho	SF3B1Ortho	OK	8.75109	38.1716	2.12496	4.41679	5e-05	0.00134422	yes	DUSP5	7.96383	8.96568	9.32378	50.5079	29.3164	34.6904
XLOC_005815	LuciOrtho	SF3B1Ortho	OK	8.9924	42.3188	2.23452	4.4494	5e-05	0.00134422	yes	BTG1	10.5544	9.61536	6.8075	64.881	25.6138	36.4617
XLOC_007290	LuciOrtho	SF3B1Ortho	OK	5.45657	26.1225	2.25923	4.19463	5e-05	0.00134422	yes	SNRPN	5.41896	4.05612	6.89464	38.9849	15.9688	23.414
XLOC_018799	LuciOrtho	SF3B1Ortho	OK	15.3831	90.9202	2.56325	4.35343	5e-05	0.00134422	yes	MYLIP	16.2299	19.0836	10.8359	190.532	55.6439	26.5846
XLOC_009399	LuciOrtho	SF3B1Ortho	OK	2.41629	14.7395	2.60882	3.77351	5e-05	0.00134422	yes	THRA	2.5463	2.22527	2.47731	23.9427	6.61397	13.6618
XLOC_024257	LuciOrtho	SF3B1Ortho	OK	70.7208	446.056	2.65702	4.88347	5e-05	0.00134422	yes	TMSB4X	76.0165	73.621	62.5249	782.599	226.034	329.536
XLOC_012336	LuciOrtho	SF3B1Ortho	OK	1.74427	15.824	3.18142	5.08534	5e-05	0.00134422	yes	TNNI3	1.93977	1.49197	1.80107	20.6348	10.6594	16.1778
XLOC_014622	LuciOrtho	SF3B1Ortho	OK	2.14477	20.1842	3.23433	5.32977	5e-05	0.00134422	yes	MIR3648	2.45226	1.48794	2.49411	19.1128	7.62141	33.8184
XLOC_018833	LuciOrtho	SF3B1Ortho	OK	0.570814	12.8409	4.49158	4.94775	5e-05	0.00134422	yes	HIST1H4C	0.83658	0.519183	0.356678	13.3666	4.83498	20.321
XLOC_019447	LuciOrtho	SF3B1Ortho	OK	0.390513	17.6654	5.49941	6.14271	5e-05	0.00134422	yes	HIST1H1B	0.31582	0.288344	0.567375	16.8007	2.89557	33.2998
