# Supplementary material for: SF3B1 deficiency impairs human erythropoiesis via activation of p53 pathway: implications for understanding of ineffective erythropoiesis in MDS
Source: J Hematol Oncol. 2018 Feb 12;11:19. doi: 10.1186/s13045-018-0558-8 (PMC5810112; doi:10.1186/s13045-018-0558-8)
Supplement: Supplementary file 4 — Differentially spliced genes between stage-matched luciferase control and SF3B1 knockdown erythroid cells. (XLSX 169 kb) [file 13045_2018_558_MOESM4_ESM.xlsx]

## Sheet: Sheet1
	LuciCFU_0	LuciCFU_1	LuciCFU_2	SF3B1CFU_0	SF3B1CFU_1	SF3B1CFU_2	seqnames	start	end	width	strand	spliceR.isoform_id	spliceR.sample_1	spliceR.sample_2	spliceR.gene_id	spliceR.CDS_id	spliceR.gene_short_name	spliceR.TSS_group_id	spliceR.class_code	spliceR.nearest_ref_id	spliceR.length	spliceR.coverage	spliceR.seqnames	spliceR.strand	spliceR.source	spliceR.type	spliceR.score	spliceR.phase	spliceR.gene_name	spliceR.oId	spliceR.nearest_ref	spliceR.contained_in	spliceR.gene_status	spliceR.gene_value_1	spliceR.gene_value_2	spliceR.gene_log2_fold_change	spliceR.gene_p_value	spliceR.gene_q_value	spliceR.gene_significant	spliceR.iso_status	spliceR.iso_value_1	spliceR.iso_value_2	spliceR.iso_log2_fold_change	spliceR.iso_p_value	spliceR.iso_q_value	spliceR.iso_significant	spliceR.major	spliceR.IF1	spliceR.IF2
TCONS_00025556	0.589343	0.6565	0.594723	9.63411	7.39715	8.47631	chr17	25621102	25640645	19544	*	TCONS_00025556	LuciCFU	SF3B1CFU	XLOC_009510	NA	WSB1	TSS13906	j	NM_015626	2721	NA	chr17	*	Cufflinks	exon	NA	NA	WSB1	CUFF.6278.1	NM_015626	NA	OK	28.0529	31.5759	0.170673	0.1404	0.289991	no	OK	0.613522	8.50252	3.7927	0.0001	0.00283076	yes	no	2.187	26.9272
TCONS_00050156	1.84458	1.20392	1.17057	16.2503	15.8344	18.2025	chr5	138609440	138667366	57927	*	TCONS_00050156	LuciCFU	SF3B1CFU	XLOC_018614:MATR3	NA	MATR3	TSS27255	j	NM_199189	5123	NA	chr5	*	Cufflinks	exon	NA	NA	MATR3	CUFF.12762.9	NM_199189	NA	OK	119.193	125.769	0.0774787	1	1	no	OK	1.40636	16.7624	3.5752	0.00115	0.0195099	yes	no	1.1799	13.3279
TCONS_00046407	0.551097	0.469196	0.824913	6.28492	5.86221	6.19676	chr3	180701497	180707562	6066	*	TCONS_00046407	LuciCFU	SF3B1CFU	XLOC_017162	NA	DNAJC19	TSS25139	=	NR_033721	1401	NA	chr3	*	Cufflinks	exon	NA	NA	DNAJC19	NR_033721	NR_033721	NA	OK	24.0174	30.9002	0.363536	0.0037	0.0182391	yes	OK	0.615068	6.11463	3.31345	0.001	0.0175162	yes	no	2.5609	19.7883
TCONS_00062277	3.12649	2.82086	3.53397	28.3965	31.9235	32.8954	chr8	67782983	67837814	54832	*	TCONS_00062277	LuciCFU	SF3B1CFU	XLOC_023595	NA	SNHG6	TSS34180	j	NR_002599	440	NA	chr8	*	Cufflinks	exon	NA	NA	SNHG6	CUFF.14968.3	NR_002599	NA	OK	89.0771	137.197	0.623126	5e-05	0.000489935	yes	OK	3.16044	31.0718	3.29741	5e-05	0.00153501	yes	no	3.548	22.6476
TCONS_00027774	8.53663	4.91767	3.61122	47.0142	52.3163	44.1189	chr17	40023166	40075415	52250	*	TCONS_00027774	LuciCFU	SF3B1CFU	XLOC_010315	NA	ACLY	TSS15091	=	NM_198830	4323	NA	chr17	*	Cufflinks	exon	NA	NA	ACLY	NM_198830	NM_198830	NA	OK	173.21	142.97	-0.276814	0.01	0.0397145	yes	OK	5.6885	47.8165	3.07139	0.00015	0.00393317	yes	no	3.2842	33.4451
TCONS_00012064	2.75492	4.09374	2.87698	28.0242	27.1196	21.6274	chr11	62619390	62623360	3971	*	TCONS_00012064	LuciCFU	SF3B1CFU	XLOC_004484:SNHG1	NA	SNHG1	TSS6518	j	NR_003098	1487	NA	chr11	*	Cufflinks	exon	NA	NA	SNHG1	CUFF.2587.6	NR_003098	NA	OK	57.7703	126.223	1.12757	1	1	no	OK	3.24188	25.5904	2.9807	5e-05	0.00153501	yes	no	5.6117	20.274
TCONS_00054494	1.19456	1.57245	2.16628	12.4308	11.5049	12.2214	chr6	42174538	42185633	11096	*	TCONS_00054494	LuciCFU	SF3B1CFU	XLOC_020259	NA	MRPS10	TSS29673	j	NM_018141	2067	NA	chr6	*	Cufflinks	exon	NA	NA	MRPS10	CUFF.13371.2	NM_018141	NA	OK	39.2028	39.0045	-0.00731514	0.94785	0.972465	no	OK	1.64443	12.0524	2.87366	5e-05	0.00153501	yes	no	4.1947	30.9
TCONS_00022768	2.73506	3.29297	2.3815	21.0102	20.1795	20.0575	chr16	28833637	28848558	14922	*	TCONS_00022768	LuciCFU	SF3B1CFU	XLOC_008542	NA	ATXN2L	TSS12422	j	NM_148414	3439	NA	chr16	*	Cufflinks	exon	NA	NA	ATXN2L	CUFF.5633.17	NM_148414	NA	OK	80.9788	89.1969	0.139448	0.2038	0.377213	no	OK	2.80318	20.4157	2.86455	5e-05	0.00153501	yes	no	3.4616	22.8884
TCONS_00015313	0.823178	1.11433	0.773842	6.78186	5.57103	5.82572	chr12	48054413	48099884	45472	*	TCONS_00015313	LuciCFU	SF3B1CFU	XLOC_005699	NA	RPAP3	TSS8277	=	NM_001146075	3585	NA	chr12	*	Cufflinks	exon	NA	NA	RPAP3	NM_001146075	NM_001146075	NA	OK	17.9396	19.8544	0.146311	0.21365	0.389663	no	OK	0.903783	6.05954	2.74516	5e-05	0.00153501	yes	no	5.0379	30.5199
TCONS_00041134	4.94902	6.21637	5.96439	34.9896	35.6496	38.9913	chr21	40547371	40555440	8070	*	TCONS_00041134	LuciCFU	SF3B1CFU	XLOC_015323	NA	PSMG1	TSS22362	=	NM_203433	1077	NA	chr21	*	Cufflinks	exon	NA	NA	PSMG1	NM_203433	NM_203433	NA	OK	108.055	104.017	-0.0549512	0.6249	0.781125	no	OK	5.70992	36.5435	2.67807	5e-05	0.00153501	yes	no	5.2843	35.1322
TCONS_00054879	5.39938	4.63129	4.52853	32.104	28.8743	27.999	chr6	109307639	109415708	108070	*	TCONS_00054879	LuciCFU	SF3B1CFU	XLOC_020416	NA	SESN1	TSS29894	=	NM_001199933	2681	NA	chr6	*	Cufflinks	exon	NA	NA	SESN1	NM_001199933	NM_001199933	NA	OK	11.8234	38.5254	1.70416	5e-05	0.000489935	yes	OK	4.85307	29.6591	2.61151	5e-05	0.00153501	yes	no	41.0463	76.9858
TCONS_00005409	18.8982	10.0072	15.6679	76.8453	161.997	32.2041	chr1	156711877	156722240	10364	*	TCONS_00005409	LuciCFU	SF3B1CFU	XLOC_001930	NA	HDGF	TSS2856	=	NM_001126050	2198	NA	chr1	*	Cufflinks	exon	NA	NA	HDGF	NM_001126050	NM_001126050	NA	OK	317.654	445.254	0.48717	5e-05	0.000489935	yes	OK	14.8578	90.3489	2.60429	0.00045	0.00946261	yes	no	4.6774	20.2915
TCONS_00010188	0.987897	1.51833	1.51824	7.05781	9.61001	6.91382	chr11	62538508	62573787	35280	*	TCONS_00010188	LuciCFU	SF3B1CFU	XLOC_003777:TAF6L	NA	TAF6L	TSS5481	j	NM_006473	3301	NA	chr11	*	Cufflinks	exon	NA	NA	TAF6L	CUFF.2579.2	NM_006473	NA	OK	11.8316	12.0863	0.0307195	1	1	no	OK	1.34149	7.86054	2.55079	0.00055	0.0110858	yes	no	11.3382	65.0369
TCONS_00033682	1.48798	3.19823	2.42078	11.2916	11.3342	18.4423	chr19	47724078	47736023	11946	*	TCONS_00033682	LuciCFU	SF3B1CFU	XLOC_012501	NA	BBC3	TSS18283	=	NM_014417	1843	NA	chr19	*	Cufflinks	exon	NA	NA	BBC3	NM_014417	NM_014417	NA	OK	12.9802	27.9537	1.10673	5e-05	0.000489935	yes	OK	2.36899	13.6894	2.53071	5e-05	0.00153501	yes	no	18.2508	48.9717
TCONS_00005071	5.43956	4.93812	9.66519	38.2184	37.4936	33.11	chr1	150937648	150947479	9832	*	TCONS_00005071	LuciCFU	SF3B1CFU	XLOC_001823	NA	CERS2	TSS2686	=	NM_181746	2544	NA	chr1	*	Cufflinks	exon	NA	NA	CERS2	NM_181746	NM_181746	NA	OK	124.75	164.537	0.39938	0.0001	0.000896711	yes	OK	6.68096	36.274	2.44081	5e-05	0.00153501	yes	no	5.3555	22.0461
TCONS_00031068	3.00071	2.11749	4.36837	17.4651	16.4538	17.4951	chr19	39936185	39967308	31124	*	TCONS_00031068	LuciCFU	SF3B1CFU	XLOC_011556	NA	SUPT5H	TSS16880	=	NM_001130825	3700	NA	chr19	*	Cufflinks	exon	NA	NA	SUPT5H	NM_001130825	NM_001130825	NA	OK	51.1651	51.4434	0.0078266	0.9447	0.971427	no	OK	3.16219	17.138	2.4382	5e-05	0.00153501	yes	no	6.1804	33.3143
TCONS_00025294	1.50235	2.65538	2.57651	11.7558	13.0534	11.3319	chr17	8191081	8199157	8077	*	TCONS_00025294	LuciCFU	SF3B1CFU	XLOC_009432	NA	RANGRF	TSS13782	j	NM_016492	768	NA	chr17	*	Cufflinks	exon	NA	NA	RANGRF	CUFF.6149.4	NM_016492	NA	OK	42.1595	49.5748	0.233751	0.0817	0.194782	no	OK	2.24475	12.0471	2.42406	0.001	0.0175162	yes	no	5.3244	24.3009
TCONS_00002627	1.64004	2.14495	2.1138	10.6586	10.6612	9.85082	chr1	183430010	183523504	93495	*	TCONS_00002627	LuciCFU	SF3B1CFU	XLOC_000936	NA	SMG7	TSS1403	j	NM_201569	6011	NA	chr1	*	Cufflinks	exon	NA	NA	SMG7	CUFF.1241.12	NM_201569	NA	OK	29.0647	45.6895	0.652594	5e-05	0.000489935	yes	OK	1.96626	10.3902	2.40169	5e-05	0.00153501	yes	no	6.7651	22.7409
TCONS_00017795	3.19452	5.66333	5.56827	25.2375	25.2182	24.8732	chr14	23299084	23305146	6063	*	TCONS_00017795	LuciCFU	SF3B1CFU	XLOC_006680	NA	MRPL52	TSS9697	=	NM_181305	1227	NA	chr14	*	Cufflinks	exon	NA	NA	MRPL52	NM_181305	NM_181305	NA	OK	47.1438	65.1027	0.465648	0.0001	0.000896711	yes	OK	4.80871	25.1096	2.38452	5e-05	0.00153501	yes	no	10.2001	38.5692
TCONS_00044408	1.54203	2.6476	2.50695	13.5033	9.09399	11.1766	chr3	159974773	160152865	178093	*	TCONS_00044408	LuciCFU	SF3B1CFU	XLOC_016490	NA	SMC4	TSS24106	=	NM_005496	5279	NA	chr3	*	Cufflinks	exon	NA	NA	SMC4	NM_005496	NM_005496	NA	OK	61.8172	73.814	0.255886	0.01645	0.058572	no	OK	2.2322	11.258	2.33441	0.0002	0.0049331	yes	no	3.611	15.2518
TCONS_00023496	1.7933	2.45452	1.85764	9.79274	10.0716	10.6905	chr16	84733554	84813533	79980	*	TCONS_00023496	LuciCFU	SF3B1CFU	XLOC_008779	NA	USP10	TSS12818	=	NR_073577	2276	NA	chr16	*	Cufflinks	exon	NA	NA	USP10	NR_073577	NR_073577	NA	OK	55.641	60.7634	0.127053	0.24465	0.426908	no	OK	2.03516	10.1849	2.32323	0.00235	0.033495	yes	no	3.6577	16.7616
TCONS_00018866	2.20339	2.48204	1.34905	9.0277	10.6321	10.515	chr14	20779526	20811017	31492	*	TCONS_00018866	LuciCFU	SF3B1CFU	XLOC_007089	NA	CCNB1IP1	TSS10276	=	NM_182849	1305	NA	chr14	*	Cufflinks	exon	NA	NA	CCNB1IP1	NM_182849	NM_182849	NA	OK	16.5285	31.271	0.919866	5e-05	0.000489935	yes	OK	2.01149	10.0583	2.32204	5e-05	0.00153501	yes	no	12.1698	32.1649
TCONS_00011830	1.40318	1.3644	1.14229	6.93186	6.3146	6.17318	chr11	46958250	47199026	240777	*	TCONS_00011830	LuciCFU	SF3B1CFU	XLOC_004378	NA	ARFGAP2	TSS6359	=	NM_001242832	2938	NA	chr11	*	Cufflinks	exon	NA	NA	ARFGAP2	NM_001242832	NM_001242832	NA	OK	47.4412	32.3424	-0.552713	5e-05	0.000489935	yes	OK	1.30329	6.47321	2.31232	0.00275	0.037567	yes	no	2.7472	20.0146
TCONS_00065900	1.40938	1.55266	1.8173	7.48631	7.33426	8.4136	chrX	19362010	19533379	171370	*	TCONS_00065900	LuciCFU	SF3B1CFU	XLOC_024980	NA	PDHA1	TSS36203	=	NM_001173456	3279	NA	chrX	*	Cufflinks	exon	NA	NA	PDHA1	NM_001173456	NM_001173456	NA	OK	41.2737	42.7504	0.0507135	0.6543	0.800876	no	OK	1.59311	7.74472	2.28137	0.00055	0.0110858	yes	no	3.8599	18.1161
TCONS_00048977	1.55025	1.46835	1.33178	7.07383	7.65745	6.27911	chr4	152591808	152682175	90368	*	TCONS_00048977	LuciCFU	SF3B1CFU	XLOC_018155	NA	PET112	TSS26571	j	NM_004564	1354	NA	chr4	*	Cufflinks	exon	NA	NA	PET112	CUFF.12081.2	NM_004564	NA	OK	26.6899	29.0297	0.121235	0.31125	0.500807	no	OK	1.45012	7.00346	2.27189	0.0004	0.00859988	yes	no	5.4332	24.1252
TCONS_00005227	7.68841	7.74294	6.58261	33.2133	34.7441	36.4384	chr1	154179180	154243560	64381	*	TCONS_00005227	LuciCFU	SF3B1CFU	XLOC_001885	NA	C1orf43	TSS2776	=	NM_138740	1742	NA	chr1	*	Cufflinks	exon	NA	NA	C1orf43	NM_138740	NM_138740	NA	OK	88.9851	109.757	0.30268	0.14325	0.293564	no	OK	7.33799	34.7986	2.24557	0.0016	0.0252452	yes	no	8.2463	31.7051
TCONS_00011094	1.82114	1.74306	1.35867	7.66088	7.78638	7.23277	chr11	123986110	124017618	31509	*	TCONS_00011094	LuciCFU	SF3B1CFU	XLOC_004098	NA	VWA5A	TSS5955	=	NM_014622	3421	NA	chr11	*	Cufflinks	exon	NA	NA	VWA5A	NM_014622	NM_014622	NA	OK	4.4283	10.7807	1.28363	5e-05	0.000489935	yes	OK	1.64096	7.56001	2.20385	5e-05	0.00153501	yes	no	37.0562	70.1254
TCONS_00003783	1.04952	1.92374	1.48551	5.24587	6.27949	8.45596	chr1	24122088	24127304	5217	*	TCONS_00003783	LuciCFU	SF3B1CFU	XLOC_001362	NA	GALE	TSS2024	j	NM_000403	1362	NA	chr1	*	Cufflinks	exon	NA	NA	GALE	CUFF.225.6	NM_000403	NA	OK	28.0352	20.5413	-0.448709	0.0003	0.00228947	yes	OK	1.48626	6.66044	2.16393	0.00085	0.015413	yes	no	5.3014	32.4246
TCONS_00052178	8.88805	6.38326	6.16369	32.1394	29.8506	31.0428	chr6	10723147	10731362	8216	*	TCONS_00052178	LuciCFU	SF3B1CFU	XLOC_019424	NA	TMEM14C	TSS28440	=	NM_001165258	1187	NA	chr6	*	Cufflinks	exon	NA	NA	TMEM14C	NM_001165258	NM_001165258	NA	OK	185.066	192.859	0.0595063	0.5821	0.750404	no	OK	7.145	31.0109	2.11777	0.00015	0.00393317	yes	no	3.8608	16.0796
TCONS_00039450	4.05226	3.28754	2.96085	16.4887	14.5713	13.4077	chr20	55904830	55998278	93449	*	TCONS_00039450	LuciCFU	SF3B1CFU	XLOC_014682	NA	RBM38	TSS21442	=	NM_183425	2333	NA	chr20	*	Cufflinks	exon	NA	NA	RBM38	NM_183425	NM_183425	NA	OK	61.2254	84.9106	0.471815	0.00065	0.00437074	yes	OK	3.43355	14.8226	2.11002	0.0001	0.00283076	yes	no	5.608	17.4567
TCONS_00064273	1.36463	2.77638	2.75128	9.47609	9.81962	10.4562	chr9	139886701	139888428	1728	*	TCONS_00064273	LuciCFU	SF3B1CFU	XLOC_024309	NA	C9orf142	TSS35287	j	NM_183241	1023	NA	chr9	*	Cufflinks	exon	NA	NA	C9orf142	CUFF.15947.4	NM_183241	NA	OK	23.9384	39.9428	0.73861	5e-05	0.000489935	yes	OK	2.29743	9.91731	2.10993	5e-05	0.00153501	yes	no	9.5973	24.8288
TCONS_00014139	1.40337	2.30748	1.19573	6.96609	6.19285	7.87995	chr12	69201871	69239320	37450	*	TCONS_00014139	LuciCFU	SF3B1CFU	XLOC_005268	NA	MDM2	TSS7656	j	NM_002392	7408	NA	chr12	*	Cufflinks	exon	NA	NA	MDM2	CUFF.3526.4	NM_002392	NA	OK	13.1146	23.5624	0.845318	5e-05	0.000489935	yes	OK	1.63553	7.01296	2.10027	5e-05	0.00153501	yes	no	12.4711	29.7634
TCONS_00032285	2.02074	3.2203	3.85298	11.4479	12.0825	12.6463	chr19	1876974	1885518	8545	*	TCONS_00032285	LuciCFU	SF3B1CFU	XLOC_011991	NA	FAM108A1	TSS17536	j	NM_031213	3796	NA	chr19	*	Cufflinks	exon	NA	NA	FAM108A1	CUFF.7208.3	NM_031213	NA	OK	41.6616	35.3834	-0.235647	0.06055	0.156871	no	OK	3.03134	12.0589	1.99208	5e-05	0.00153501	yes	no	7.2761	34.0807
TCONS_00060487	3.67321	4.71207	4.68652	18.0207	17.4437	15.9203	chr7	140152839	140179676	26838	*	TCONS_00060487	LuciCFU	SF3B1CFU	XLOC_022845	NA	MKRN1	TSS33165	=	NM_001145125	1680	NA	chr7	*	Cufflinks	exon	NA	NA	MKRN1	NM_001145125	NM_001145125	NA	OK	42.1125	46.2143	0.134093	0.2429	0.424888	no	OK	4.35727	17.1283	1.97488	5e-05	0.00153501	yes	no	10.3467	37.0628
TCONS_00031504	10.6397	14.7364	11.1373	45.4234	41.3707	51.9205	chr19	49458116	49465055	6940	*	TCONS_00031504	LuciCFU	SF3B1CFU	XLOC_011713	NA	BAX	TSS17131	=	NM_004324	891	NA	chr19	*	Cufflinks	exon	NA	NA	BAX	NM_004324	NM_004324	NA	OK	96.431	185.939	0.947257	5e-05	0.000489935	yes	OK	12.1711	46.2382	1.92562	5e-05	0.00153501	yes	no	12.6216	24.8674
TCONS_00037175	1.69046	1.61051	2.68047	8.65147	7.14892	6.47566	chr2	70436572	70475823	39252	*	TCONS_00037175	LuciCFU	SF3B1CFU	XLOC_013752	NA	TIA1	TSS20126	=	NM_022037	4620	NA	chr2	*	Cufflinks	exon	NA	NA	TIA1	NM_022037	NM_022037	NA	OK	16.6652	15.3624	-0.117436	0.31545	0.50512	no	OK	1.99381	7.42535	1.89693	5e-05	0.00153501	yes	no	11.9639	48.3346
TCONS_00003054	4.08822	4.66809	3.11656	13.7367	14.8444	15.1145	chr1	228327784	228336655	8872	*	TCONS_00003054	LuciCFU	SF3B1CFU	XLOC_001097	NA	GUK1	TSS1630	=	NM_001242840	903	NA	chr1	*	Cufflinks	exon	NA	NA	GUK1	NM_001242840	NM_001242840	NA	OK	80.5814	93.0035	0.206838	0.073	0.179342	no	OK	3.95762	14.5652	1.87982	0.00125	0.0207773	yes	no	4.9113	15.6609
TCONS_00016452	3.02107	1.35131	2.04084	6.48712	8.4739	8.09756	chr12	124808956	125052124	243169	*	TCONS_00016452	LuciCFU	SF3B1CFU	XLOC_006074	NA	NCOR2	TSS8881	j	NM_006312	8731	NA	chr12	*	Cufflinks	exon	NA	NA	NCOR2	CUFF.3854.13	NM_006312	NA	OK	19.2733	20.5145	0.0900457	0.4221	0.612958	no	OK	2.13774	7.68619	1.84618	5e-05	0.00153501	yes	no	11.0917	37.4671
TCONS_00039378	2.62418	6.33769	6.46463	17.9086	19.0212	17.4713	chr20	47662782	47713497	50716	*	TCONS_00039378	LuciCFU	SF3B1CFU	XLOC_014651	NA	CSE1L	TSS21400	j	NM_001316	3800	NA	chr20	*	Cufflinks	exon	NA	NA	CSE1L	CUFF.9784.4	NM_001316	NA	OK	114.293	86.6523	-0.399421	0.0002	0.00161493	yes	OK	5.14217	18.1337	1.81823	0.00255	0.0355814	yes	no	4.4991	20.927
TCONS_00039386	4.96141	5.64745	6.13941	20.6573	16.682	20.5444	chr20	47862437	47905799	43363	*	TCONS_00039386	LuciCFU	SF3B1CFU	XLOC_014653	NA	ZFAS1	TSS21402	=	NR_036658	944	NA	chr20	*	Cufflinks	exon	NA	NA	ZFAS1	NR_036658	NR_036658	NA	OK	39.1738	72.3746	0.885595	0.0005	0.00349846	yes	OK	5.58275	19.2946	1.78915	5e-05	0.00153501	yes	no	14.2512	26.6594
TCONS_00064824	27.3391	49.2932	25.239	111.096	123.228	111.321	chr9	86581656	86595569	13914	*	TCONS_00064824	LuciCFU	SF3B1CFU	XLOC_024537	NA	HNRNPK	TSS35603	=	NM_002140	2978	NA	chr9	*	Cufflinks	exon	NA	NA	HNRNPK	NM_002140	NM_002140	NA	OK	394.6	376.684	-0.0670376	0.5463	0.722078	no	OK	33.9571	115.215	1.76254	0.0002	0.0049331	yes	no	8.6054	30.5866
TCONS_00066581	3.64627	2.7762	1.94544	7.79352	11.1033	9.1992	chrX	102631267	102633098	1832	*	TCONS_00066581	LuciCFU	SF3B1CFU	XLOC_025226	NA	NGFRAP1	TSS36557	=	NM_206915	964	NA	chrX	*	Cufflinks	exon	NA	NA	NGFRAP1	NM_206915	NM_206915	NA	OK	23.8601	33.7667	0.501001	0.0001	0.000896711	yes	OK	2.78931	9.36535	1.74743	0.00015	0.00393317	yes	no	11.6903	27.7355
TCONS_00026286	2.70524	2.55848	2.93992	9.67848	8.81996	8.56791	chr17	52978037	53241792	263756	*	TCONS_00026286	LuciCFU	SF3B1CFU	XLOC_009762	NA	TOM1L1	TSS14284	j	NM_005486	1924	NA	chr17	*	Cufflinks	exon	NA	NA	TOM1L1	CUFF.6634.1	NM_005486	NA	OK	9.00015	14.5875	0.696713	0.0029	0.0149951	yes	OK	2.73455	9.02212	1.72216	0.00015	0.00393317	yes	no	30.3834	61.8483
TCONS_00029085	2.88041	3.45871	2.20816	9.02851	8.8604	9.80975	chr18	33552587	33559250	6664	*	TCONS_00029085	LuciCFU	SF3B1CFU	XLOC_010844	NA	C18orf21	TSS15846	=	NM_001201474	1060	NA	chr18	*	Cufflinks	exon	NA	NA	C18orf21	NM_001201474	NM_001201474	NA	OK	17.9658	20.9367	0.220784	0.1195	0.257678	no	OK	2.84909	9.23289	1.69628	0.0001	0.00283076	yes	no	15.8584	44.0991
TCONS_00042711	10.4748	10.9661	8.98733	30.4504	33.5952	32.7186	chr22	42979726	43010962	31237	*	TCONS_00042711	LuciCFU	SF3B1CFU	XLOC_015889	NA	POLDIP3	TSS23198	=	NM_178136	3348	NA	chr22	*	Cufflinks	exon	NA	NA	POLDIP3	NM_178136	NM_178136	NA	OK	51.3448	63.9998	0.317849	0.00355	0.0176529	yes	OK	10.1427	32.2547	1.66906	5e-05	0.00153501	yes	no	19.7541	50.3981
TCONS_00018959	2.29343	2.33763	3.88287	8.34326	10.5974	8.03231	chr14	23369853	23388396	18544	*	TCONS_00018959	LuciCFU	SF3B1CFU	XLOC_007117	NA	RBM23	TSS10324	=	NM_001077352	2502	NA	chr14	*	Cufflinks	exon	NA	NA	RBM23	NM_001077352	NM_001077352	NA	OK	27.43	31.2863	0.189774	0.10485	0.233743	no	OK	2.83797	8.99101	1.66362	0.0003	0.00682406	yes	no	10.3462	28.7379
TCONS_00046423	5.04541	6.39004	4.77763	15.7822	16.0533	16.9357	chr3	183547171	183602693	55523	*	TCONS_00046423	LuciCFU	SF3B1CFU	XLOC_017170	NA	PARL	TSS25150	j	NM_018622	1311	NA	chr3	*	Cufflinks	exon	NA	NA	PARL	CUFF.11338.1	NM_018622	NA	OK	44.1839	52.1033	0.237853	0.04755	0.130878	no	OK	5.40436	16.2571	1.58887	5e-05	0.00153501	yes	no	12.2315	31.2017
TCONS_00059236	8.89229	9.56314	7.14186	27.109	25.2482	24.2903	chr7	1036620	1177893	141274	*	TCONS_00059236	LuciCFU	SF3B1CFU	XLOC_022382	NA	C7orf50	TSS32506	j	NM_032350	1262	NA	chr7	*	Cufflinks	exon	NA	NA	C7orf50	CUFF.13927.1	NM_032350	NA	OK	54.8966	78.7761	0.521042	5e-05	0.000489935	yes	OK	8.53243	25.5492	1.58225	5e-05	0.00153501	yes	no	15.5427	32.4327
TCONS_00050194	4.95296	6.73459	5.20312	15.319	15.2363	18.5759	chr5	139778924	139929340	150417	*	TCONS_00050194	LuciCFU	SF3B1CFU	XLOC_018624:ANKHD1	NA	ANKHD1	TSS27273	=	NM_024668	2175	NA	chr5	*	Cufflinks	exon	NA	NA	ANKHD1	NM_024668	NM_024668	NA	OK	17.6234	26.8779	0.608924	1	1	no	OK	5.63022	16.377	1.54041	0.00085	0.015413	yes	no	31.9474	60.9312
TCONS_00065313	19.9353	16.8744	15.9071	49.9021	50.0719	52.8837	chr9	130565144	130617770	52627	*	TCONS_00065313	LuciCFU	SF3B1CFU	XLOC_024719	NA	ENG	TSS35854	=	NM_000118	3196	NA	chr9	*	Cufflinks	exon	NA	NA	ENG	NM_000118	NM_000118	NA	OK	219.01	169.555	-0.369242	0.00185	0.0103767	yes	OK	17.5722	50.9526	1.53586	0.00015	0.00393317	yes	no	8.0235	30.0508
TCONS_00016172	12.2585	8.56768	9.74595	28.1587	27.4035	31.712	chr12	110890290	110939916	49627	*	TCONS_00016172	LuciCFU	SF3B1CFU	XLOC_005994	NA	VPS29	TSS8752	=	NM_016226	1089	NA	chr12	*	Cufflinks	exon	NA	NA	VPS29	NM_016226	NM_016226	NA	OK	47.2733	56.6178	0.260232	0.1153	0.250484	no	OK	10.1907	29.0914	1.51334	0.00015	0.00393317	yes	no	21.557	51.3821
TCONS_00066578	4.18638	3.10778	3.19213	9.3639	6.9171	12.9198	chrX	102611379	102613397	2019	*	TCONS_00066578	LuciCFU	SF3B1CFU	XLOC_025225	NA	WBP5	TSS36556	=	NM_001006613	1010	NA	chrX	*	Cufflinks	exon	NA	NA	WBP5	NM_001006613	NM_001006613	NA	OK	14.866	19.5681	0.396485	0.00845	0.0348483	yes	OK	3.49543	9.7336	1.4775	5e-05	0.00153501	yes	no	23.5129	49.7422
TCONS_00014278	10.4463	8.77385	12.8699	32.1254	27.9867	27.571	chr12	98906750	98944157	37408	*	TCONS_00014278	LuciCFU	SF3B1CFU	XLOC_005334	NA	TMPO	TSS7744	=	NM_001032284	3854	NA	chr12	*	Cufflinks	exon	NA	NA	TMPO	NM_001032284	NM_001032284	NA	OK	126.525	133.747	0.080084	0.46115	0.647653	no	OK	10.6967	29.2277	1.45017	0.00035	0.00774196	yes	no	8.4542	21.853
TCONS_00046515	5.75207	4.91707	8.54476	19.9643	13.3358	18.4509	chr3	194123399	194242056	118658	*	TCONS_00046515	LuciCFU	SF3B1CFU	XLOC_017214	NA	ATP13A3	TSS25208	j	NM_024524	7478	NA	chr3	*	Cufflinks	exon	NA	NA	ATP13A3	CUFF.11450.5	NM_024524	NA	OK	62.5035	58.0459	-0.106743	0.32885	0.519678	no	OK	6.40463	17.2503	1.42944	0.00145	0.0232613	yes	no	10.2468	29.7184
TCONS_00011866	4.081	6.44649	5.97079	15.2744	14.6974	14.2219	chr11	47638857	47664218	25362	*	TCONS_00011866	LuciCFU	SF3B1CFU	XLOC_004388	NA	MTCH2	TSS6375	j	NM_014342	2613	NA	chr11	*	Cufflinks	exon	NA	NA	MTCH2	CUFF.2501.3	NM_014342	NA	OK	66.3219	66.7875	0.010092	0.9243	0.960709	no	OK	5.49943	14.7312	1.42153	0.00015	0.00393317	yes	no	8.292	22.0568
TCONS_00017664	2.57448	3.90486	4.0609	9.53708	9.41497	9.17899	chr13	113139327	113243265	103939	*	TCONS_00017664	LuciCFU	SF3B1CFU	XLOC_006588	NA	TUBGCP3	TSS9595	j	NM_006322	3238	NA	chr13	*	Cufflinks	exon	NA	NA	TUBGCP3	CUFF.4177.2	NM_006322	NA	OK	21.1242	23.4803	0.15255	0.1806	0.346701	no	OK	3.51341	9.37701	1.41626	5e-05	0.00153501	yes	no	16.6322	39.9356
TCONS_00030408	3.92273	3.83369	2.75072	9.90518	9.71459	8.37543	chr19	13215713	13251963	36251	*	TCONS_00030408	LuciCFU	SF3B1CFU	XLOC_011320	NA	NACC1	TSS16543	j	NM_052876	5073	NA	chr19	*	Cufflinks	exon	NA	NA	NACC1	CUFF.7461.4	NM_052876	NA	OK	42.1921	44.6427	0.0814534	0.5198	0.699464	no	OK	3.50238	9.33173	1.41381	0.00145	0.0232613	yes	no	8.301	20.9031
TCONS_00002878	6.22502	5.22859	9.9355	20.1641	19.5443	16.0196	chr1	207925382	207968861	43480	*	TCONS_00002878	LuciCFU	SF3B1CFU	XLOC_001029	NA	CD46	TSS1536	=	NM_172353	3210	NA	chr1	*	Cufflinks	exon	NA	NA	CD46	NM_172353	NM_172353	NA	OK	28.1276	40.5175	0.526557	5e-05	0.000489935	yes	OK	7.1297	18.576	1.38153	0.0004	0.00859988	yes	no	25.3477	45.8469
TCONS_00062276	14.3757	19.7197	19.9079	45.7889	48.4722	45.8665	chr8	67782983	67837814	54832	*	TCONS_00062276	LuciCFU	SF3B1CFU	XLOC_023595	NA	SNHG6	TSS34180	j	NR_002599	397	NA	chr8	*	Cufflinks	exon	NA	NA	SNHG6	CUFF.14968.2	NR_002599	NA	OK	89.0771	137.197	0.623126	5e-05	0.000489935	yes	OK	18.0011	46.7092	1.37562	0.0001	0.00283076	yes	no	20.2084	34.0454
TCONS_00037901	2.78326	3.73777	3.6026	10.0584	8.93755	7.11856	chr2	170386262	170430447	44186	*	TCONS_00037901	LuciCFU	SF3B1CFU	XLOC_014021	NA	FASTKD1	TSS20526	j	NM_024622	2958	NA	chr2	*	Cufflinks	exon	NA	NA	FASTKD1	CUFF.9110.2	NM_024622	NA	OK	23.0345	22.0922	-0.0602578	0.6081	0.770791	no	OK	3.37455	8.70482	1.36712	5e-05	0.00153501	yes	no	14.65	39.4022
TCONS_00028647	5.04038	6.22675	7.1156	15.1248	17.2587	14.9874	chr17	79890264	79895234	4971	*	TCONS_00028647	LuciCFU	SF3B1CFU	XLOC_010632	NA	PYCR1	TSS15562	j	NM_153824	1836	NA	chr17	*	Cufflinks	exon	NA	NA	PYCR1	CUFF.6845.1	NM_153824	NA	OK	88.4326	91.8697	0.055012	0.6159	0.775708	no	OK	6.12758	15.7903	1.36565	0.00175	0.0270431	yes	no	6.9291	17.1877
TCONS_00067543	2.58912	3.39919	3.95953	9.03141	9.01844	7.25753	chrX	53559056	53713840	154785	*	TCONS_00067543	LuciCFU	SF3B1CFU	XLOC_025581	NA	HUWE1	TSS37069	j	NM_031407	14703	NA	chrX	*	Cufflinks	exon	NA	NA	HUWE1	CUFF.16224.8	NM_031407	NA	OK	37.7327	39.0151	0.0482146	0.65195	0.799323	no	OK	3.31595	8.43579	1.3471	0.00165	0.0258567	yes	no	8.788	21.6219
TCONS_00009762	13.6735	14.3119	12.3532	37.403	30.9654	33.1582	chr11	34073229	34124157	50929	*	TCONS_00009762	LuciCFU	SF3B1CFU	XLOC_003606	NA	CAPRIN1	TSS5259	=	NM_203364	3553	NA	chr11	*	Cufflinks	exon	NA	NA	CAPRIN1	NM_203364	NM_203364	NA	OK	123.219	136.776	0.150582	0.1689	0.331429	no	OK	13.4462	33.8422	1.33163	0.00095	0.0169327	yes	no	10.9124	24.7428
TCONS_00022469	5.06405	4.8145	4.79213	12.2356	12.7941	11.7757	chr16	4846923	4932363	85441	*	TCONS_00022469	LuciCFU	SF3B1CFU	XLOC_008442	NA	UBN1	TSS12270	j	NM_001079514	6340	NA	chr16	*	Cufflinks	exon	NA	NA	UBN1	CUFF.5474.3	NM_001079514	NA	OK	26.412	27.8971	0.0789255	0.62655	0.782112	no	OK	4.89023	12.2685	1.32698	0.00025	0.00587653	yes	no	18.5152	43.9777
TCONS_00010195	49.7052	64.5171	52.1489	138.426	138.213	140.656	chr11	62623483	62656355	32873	*	TCONS_00010195	LuciCFU	SF3B1CFU	XLOC_003778	NA	SLC3A2	TSS5485	=	NM_001013251	1932	NA	chr11	*	Cufflinks	exon	NA	NA	SLC3A2	NM_001013251	NM_001013251	NA	OK	92.8646	196.995	1.08496	5e-05	0.000489935	yes	OK	55.457	139.098	1.32666	5e-05	0.00153501	yes	yes	59.7181	70.6099
TCONS_00036921	3.16533	3.09537	4.00768	9.433	8.5472	7.65132	chr2	39208554	39348864	140311	*	TCONS_00036921	LuciCFU	SF3B1CFU	XLOC_013667	NA	SOS1	TSS19993	j	NM_005633	6954	NA	chr2	*	Cufflinks	exon	NA	NA	SOS1	CUFF.8521.3	NM_005633	NA	OK	26.5557	32.0022	0.269151	0.0143	0.0528495	no	OK	3.42279	8.54384	1.31971	5e-05	0.00153501	yes	no	12.8891	26.6977
TCONS_00044141	3.80946	3.1205	5.53199	12.5031	10.0627	8.30022	chr3	130569159	131100319	531161	*	TCONS_00044141	LuciCFU	SF3B1CFU	XLOC_016397	NA	ATP2C1	TSS23965	=	NM_001001486	3494	NA	chr3	*	Cufflinks	exon	NA	NA	ATP2C1	NM_001001486	NM_001001486	NA	OK	33.2529	43.2097	0.377875	0.00285	0.0147983	yes	OK	4.15398	10.2887	1.30849	0.0039	0.0485313	yes	no	12.4921	23.8111
TCONS_00011187	24.1897	17.7638	24.1507	56.3564	51.7085	53.383	chr11	129939636	130014706	75071	*	TCONS_00011187	LuciCFU	SF3B1CFU	XLOC_004132	NA	APLP2	TSS6006	=	NM_001142276	3776	NA	chr11	*	Cufflinks	exon	NA	NA	APLP2	NM_001142276	NM_001142276	NA	OK	107.12	126.714	0.242355	0.02485	0.0802239	no	OK	22.0347	53.816	1.28825	5e-05	0.00153501	yes	no	20.5701	42.4704
TCONS_00036915	7.34655	10.0304	10.2611	23.8829	21.1052	21.5067	chr2	38970740	38978636	7897	*	TCONS_00036915	LuciCFU	SF3B1CFU	XLOC_013664	NA	SRSF7	TSS19987	=	NM_001195446	2453	NA	chr2	*	Cufflinks	exon	NA	NA	SRSF7	NM_001195446	NM_001195446	NA	OK	101.147	105.595	0.0620908	0.56375	0.734249	no	OK	9.21269	22.1649	1.26659	0.0002	0.0049331	yes	no	9.1082	20.9905
TCONS_00018910	5.10556	3.39229	3.25886	10.0764	7.8717	10.3303	chr14	21558204	21572863	14660	*	TCONS_00018910	LuciCFU	SF3B1CFU	XLOC_007102	NA	ZNF219	TSS10297	j	NM_016423	2860	NA	chr14	*	Cufflinks	exon	NA	NA	ZNF219	CUFF.4227.4	NM_016423	NA	OK	8.48056	15.2711	0.848575	5e-05	0.000489935	yes	OK	3.9189	9.42612	1.26621	5e-05	0.00153501	yes	yes	46.2104	61.7252
TCONS_00055274	8.32648	7.54587	5.43486	14.1114	17.9815	17.962	chr6	160100145	160114706	14562	*	TCONS_00055274	LuciCFU	SF3B1CFU	XLOC_020554	NA	SOD2	TSS30101	j	NM_001024465	4285	NA	chr6	*	Cufflinks	exon	NA	NA	SOD2	CUFF.13755.1	NM_001024465	NA	OK	60.3862	74.1047	0.295346	0.03385	0.10129	no	OK	7.10241	16.685	1.23217	5e-05	0.00153501	yes	no	11.7616	22.5154
TCONS_00004799	5.12568	4.92794	5.25078	12.8521	10.6759	12.0967	chr1	111489811	111506566	16756	*	TCONS_00004799	LuciCFU	SF3B1CFU	XLOC_001720	NA	LRIF1	TSS2534	=	NM_001006945	1807	NA	chr1	*	Cufflinks	exon	NA	NA	LRIF1	NM_001006945	NM_001006945	NA	OK	12.8813	23.3526	0.858303	5e-05	0.000489935	yes	OK	5.10147	11.8749	1.21893	5e-05	0.00153501	yes	no	39.6037	50.8504
TCONS_00064289	20.1698	19.8599	19.7805	37.4325	45.9029	54.0167	chr9	140069235	140084822	15588	*	TCONS_00064289	LuciCFU	SF3B1CFU	XLOC_024314	NA	SSNA1	TSS35293	j	NM_003731	1456	NA	chr9	*	Cufflinks	exon	NA	NA	SSNA1	CUFF.15956.1	NM_003731	NA	OK	71.8088	89.2013	0.312905	0.0313	0.0957833	no	OK	19.9367	45.784	1.19942	5e-05	0.00153501	yes	no	27.7636	51.3266
TCONS_00031041	9.17651	10.2242	9.87993	21.3261	23.0958	22.6836	chr19	39405903	39423659	17757	*	TCONS_00031041	LuciCFU	SF3B1CFU	XLOC_011546	NA	MRPS12	TSS16869	=	NM_021107	1077	NA	chr19	*	Cufflinks	exon	NA	NA	MRPS12	NM_021107	NM_021107	NA	OK	69.3024	70.703	0.0288665	0.8433	0.919167	no	OK	9.76021	22.3685	1.19649	0.00035	0.00774196	yes	no	14.0835	31.6373
TCONS_00020743	23.5095	15.5481	20.7846	38.0233	57.5571	38.1497	chr15	79165105	79192101	26997	*	TCONS_00020743	LuciCFU	SF3B1CFU	XLOC_007804	NA	MORF4L1	TSS11314	=	NM_001265605	1734	NA	chr15	*	Cufflinks	exon	NA	NA	MORF4L1	NM_001265605	NM_001265605	NA	OK	182.3	186.612	0.0337231	0.75105	0.861814	no	OK	19.9474	44.5767	1.16009	0.00275	0.037567	yes	no	10.9421	23.8874
TCONS_00025690	5.90196	3.78883	4.78847	10.6458	10.594	10.5412	chr17	30468285	30552746	84462	*	TCONS_00025690	LuciCFU	SF3B1CFU	XLOC_009561	NA	RHOT1	TSS13987	=	NM_001033568	3309	NA	chr17	*	Cufflinks	exon	NA	NA	RHOT1	NM_001033568	NM_001033568	NA	OK	23.0681	19.9509	-0.209448	0.074	0.181309	no	OK	4.82642	10.5937	1.13418	5e-05	0.00153501	yes	no	20.9225	53.0989
TCONS_00054883	25.9181	15.6173	16.0008	43.2161	40.8202	41.5138	chr6	109687716	109703762	16047	*	TCONS_00054883	LuciCFU	SF3B1CFU	XLOC_020418	NA	CD164	TSS29897	=	NM_001142402	3055	NA	chr6	*	Cufflinks	exon	NA	NA	CD164	NM_001142402	NM_001142402	NA	OK	144.948	155.968	0.105718	0.322	0.51188	no	OK	19.1787	41.85	1.12572	0.0012	0.0201599	yes	no	13.2314	26.8324
TCONS_00066517	5.72378	4.71958	5.64473	12.11	11.2225	11.3901	chrX	100878113	100887445	9333	*	TCONS_00066517	LuciCFU	SF3B1CFU	XLOC_025215	NA	ARMCX3	TSS36540	=	NM_177947	3367	NA	chrX	*	Cufflinks	exon	NA	NA	ARMCX3	NM_177947	NM_177947	NA	OK	7.81076	14.4074	0.883278	5e-05	0.000489935	yes	OK	5.3627	11.5742	1.10988	5e-05	0.00153501	yes	yes	68.6579	80.3351
TCONS_00035089	12.726	8.76837	9.53794	21.9629	24.8945	19.757	chr2	74153798	74186088	32291	*	TCONS_00035089	LuciCFU	SF3B1CFU	XLOC_013019	NA	DGUOK	TSS19018	j	NM_080916	921	NA	chr2	*	Cufflinks	exon	NA	NA	DGUOK	CUFF.8723.2	NM_080916	NA	OK	41.0101	52.4345	0.354535	0.0043	0.0206224	yes	OK	10.3441	22.2048	1.10206	0.00015	0.00393317	yes	no	25.2233	42.3477
TCONS_00065284	8.05522	5.9848	7.36673	14.9923	15.4784	14.9145	chr9	128199672	128469513	269842	*	TCONS_00065284	LuciCFU	SF3B1CFU	XLOC_024709	NA	MAPKAP1	TSS35838	=	NM_024117	3287	NA	chr9	*	Cufflinks	exon	NA	NA	MAPKAP1	NM_024117	NM_024117	NA	OK	41.3312	48.7994	0.239633	0.0434	0.122219	no	OK	7.13558	15.1284	1.08416	0.0002	0.0049331	yes	no	17.2644	31.0012
TCONS_00050398	4.84597	7.519	9.81912	14.0779	13.4296	19.2355	chr5	149737201	149779871	42671	*	TCONS_00050398	LuciCFU	SF3B1CFU	XLOC_018692	NA	TCOF1	TSS27395	=	NM_001135244	4985	NA	chr5	*	Cufflinks	exon	NA	NA	TCOF1	NM_001135244	NM_001135244	NA	OK	36.636	51.2566	0.484475	5e-05	0.000489935	yes	OK	7.3947	15.581	1.07522	0.0004	0.00859988	yes	no	20.1842	30.398
TCONS_00032318	22.9257	22.6305	19.1638	42.0832	42.7356	44.555	chr19	2727724	2740150	12427	*	TCONS_00032318	LuciCFU	SF3B1CFU	XLOC_012006	NA	SLC39A3	TSS17556	=	NM_213568	2986	NA	chr19	*	Cufflinks	exon	NA	NA	SLC39A3	NM_213568	NM_213568	NA	OK	156.447	155.576	-0.00805003	0.94835	0.972663	no	OK	21.5733	43.1246	0.999261	5e-05	0.00153501	yes	no	13.7895	27.7193
TCONS_00044486	8.46313	8.70236	12.2658	22.215	18.0861	17.8054	chr3	179322574	179342288	19715	*	TCONS_00044486	LuciCFU	SF3B1CFU	XLOC_016525	NA	NDUFB5	TSS24156	=	NM_001199957	903	NA	chr3	*	Cufflinks	exon	NA	NA	NDUFB5	NM_001199957	NM_001199957	NA	OK	70.3276	60.0004	-0.229118	0.0503	0.136327	no	OK	9.81043	19.3688	0.981348	0.004	0.0494193	yes	no	13.9496	32.2811
TCONS_00005304	8.41442	11.5148	12.0123	20.3336	21.7061	20.9215	chr1	155225769	155243332	17564	*	TCONS_00005304	LuciCFU	SF3B1CFU	XLOC_001902:SCAMP3	NA	SCAMP3	TSS2810	=	NM_052837	1494	NA	chr1	*	Cufflinks	exon	NA	NA	SCAMP3	NM_052837	NM_052837	NA	OK	47.1979	60.7297	0.363679	1	1	no	OK	10.6472	20.9871	0.97903	0.00165	0.0258567	yes	no	22.5586	34.5582
TCONS_00049152	9.72254	4.59614	6.34096	13.6835	15.0561	11.4574	chr4	185676742	185747237	70496	*	TCONS_00049152	LuciCFU	SF3B1CFU	XLOC_018223	NA	ACSL1	TSS26670	=	NM_001995	3805	NA	chr4	*	Cufflinks	exon	NA	NA	ACSL1	NM_001995	NM_001995	NA	OK	11.5699	16.501	0.51217	0.00015	0.00126516	yes	OK	6.88655	13.399	0.960273	5e-05	0.00153501	yes	yes	59.5213	81.2011
TCONS_00028674	9.84875	7.6373	8.5319	16.4539	17.6093	15.9022	chr17	80200470	80231594	31125	*	TCONS_00028674	LuciCFU	SF3B1CFU	XLOC_010641	NA	CSNK1D	TSS15576	=	NM_001893	3705	NA	chr17	*	Cufflinks	exon	NA	NA	CSNK1D	NM_001893	NM_001893	NA	OK	34.0686	44.7697	0.394079	0.0007	0.00464735	yes	OK	8.67265	16.6551	0.94142	5e-05	0.00153501	yes	no	25.4564	37.2017
TCONS_00012099	7.25533	6.39329	6.51062	13.698	11.697	13.2212	chr11	63391556	63439833	48278	*	TCONS_00012099	LuciCFU	SF3B1CFU	XLOC_004494	NA	ATL3	TSS6537	j	NM_015459	7001	NA	chr11	*	Cufflinks	exon	NA	NA	ATL3	CUFF.2581.2	NM_015459	NA	OK	11.8701	18.6701	0.653394	5e-05	0.000489935	yes	OK	6.71975	12.8721	0.937766	5e-05	0.00153501	yes	yes	56.6107	68.945
TCONS_00025905	22.2001	24.154	22.9978	38.5161	45.6467	47.4609	chr17	40439394	40464281	24888	*	TCONS_00025905	LuciCFU	SF3B1CFU	XLOC_009652	NA	STAT5A	TSS14114	=	NM_003152	4300	NA	chr17	*	Cufflinks	exon	NA	NA	STAT5A	NM_003152	NM_003152	NA	OK	77.6354	105.311	0.439865	5e-05	0.000489935	yes	OK	23.1173	43.8745	0.924411	5e-05	0.00153501	yes	no	29.7768	41.6618
TCONS_00065188	17.3602	25.0001	19.9121	38.3421	37.8534	41.6064	chr9	123617930	123639606	21677	*	TCONS_00065188	LuciCFU	SF3B1CFU	XLOC_024679	NA	PHF19	TSS35797	=	NM_001009936	988	NA	chr9	*	Cufflinks	exon	NA	NA	PHF19	NM_001009936	NM_001009936	NA	OK	32.6182	45.3934	0.476803	0.00075	0.00491703	yes	OK	20.7575	39.2673	0.919697	5e-05	0.00153501	yes	yes	63.6378	86.5044
TCONS_00014055	13.5602	10.4894	10.6043	19.4086	24.3833	21.7384	chr12	58087737	58115340	27604	*	TCONS_00014055	LuciCFU	SF3B1CFU	XLOC_005237	NA	OS9	TSS7609	=	NM_006812	2859	NA	chr12	*	Cufflinks	exon	NA	NA	OS9	NM_006812	NM_006812	NA	OK	39.268	49.4054	0.331313	0.0032	0.0162625	yes	OK	11.5513	21.8434	0.919142	5e-05	0.00153501	yes	no	29.4166	44.2126
TCONS_00019523	8.32999	6.78835	6.74541	13.9546	14.5927	12.5576	chr14	77227844	77279298	51455	*	TCONS_00019523	LuciCFU	SF3B1CFU	XLOC_007313	NA	ANGEL1	TSS10614	=	NM_015305	4111	NA	chr14	*	Cufflinks	exon	NA	NA	ANGEL1	NM_015305	NM_015305	TCONS_00019522	OK	11.4657	18.5371	0.693098	5e-05	0.000489935	yes	OK	7.28792	13.7016	0.91077	5e-05	0.00153501	yes	yes	63.5628	73.9145
TCONS_00047188	7.98988	6.36954	6.48902	12.473	13.2432	13.3945	chr4	55524094	55607005	82912	*	TCONS_00047188	LuciCFU	SF3B1CFU	XLOC_017494	NA	KIT	TSS25596	=	NM_000222	5176	NA	chr4	*	Cufflinks	exon	NA	NA	KIT	NM_000222	NM_000222	NA	OK	51.5694	48.2279	-0.0966496	0.38235	0.575531	no	OK	6.94948	13.0369	0.907623	0.00305	0.0406514	yes	no	13.476	27.0319
TCONS_00037186	15.9532	11.2326	10.1665	22.0675	23.365	23.9038	chr2	70888952	70995375	106424	*	TCONS_00037186	LuciCFU	SF3B1CFU	XLOC_013756	NA	ADD2	TSS20131	j	NM_017488	3573	NA	chr2	*	Cufflinks	exon	NA	NA	ADD2	CUFF.8716.7	NM_017488	NA	OK	84.3395	74.7007	-0.175088	0.10585	0.235318	no	OK	12.4508	23.1121	0.892411	0.0021	0.0308755	yes	no	14.7627	30.9396
TCONS_00030867	27.3047	32.3298	29.8522	53.8961	56.152	54.3901	chr19	36119914	36128589	8676	*	TCONS_00030867	LuciCFU	SF3B1CFU	XLOC_011495	NA	RBM42	TSS16789	j	NM_024321	1630	NA	chr19	*	Cufflinks	exon	NA	NA	RBM42	CUFF.7737.1	NM_024321	NA	OK	75.6587	101.932	0.430034	5e-05	0.000489935	yes	OK	29.8289	54.8127	0.877802	5e-05	0.00153501	yes	no	39.4256	53.7738
TCONS_00027289	20.0097	21.4165	20.2656	33.6338	40.5317	38.3737	chr17	16245832	16257001	11170	*	TCONS_00027289	LuciCFU	SF3B1CFU	XLOC_010098	NA	CENPV	TSS14805	=	NM_181716	1164	NA	chr17	*	Cufflinks	exon	NA	NA	CENPV	NM_181716	NM_181716	NA	OK	30.0269	42.8938	0.514512	5e-05	0.000489935	yes	OK	20.5639	37.513	0.867277	5e-05	0.00153501	yes	yes	68.4849	87.4555
TCONS_00059620	27.0794	25.9433	25.6962	46.2859	53.5307	43.6848	chr7	44154278	44163169	8892	*	TCONS_00059620	LuciCFU	SF3B1CFU	XLOC_022524	NA	POLD2	TSS32730	=	NM_001127218	1804	NA	chr7	*	Cufflinks	exon	NA	NA	POLD2	NM_001127218	NM_001127218	NA	OK	153.675	137.067	-0.164997	0.1289	0.27222	no	OK	26.2396	47.8338	0.866284	0.00035	0.00774196	yes	no	17.0747	34.8981
TCONS_00052497	14.8599	17.2998	16.3468	29.1997	30.9997	27.3723	chr6	30029008	30032686	3679	*	TCONS_00052497	LuciCFU	SF3B1CFU	XLOC_019538	NA	ZNRD1	TSS28600	=	NM_170783	859	NA	chr6	*	Cufflinks	exon	NA	NA	ZNRD1	NM_170783	NM_170783	NA	OK	44.1818	49.3976	0.160988	0.2022	0.375168	no	OK	16.1689	29.1906	0.852285	5e-05	0.00153501	yes	no	36.5963	59.0932
TCONS_00060074	9.90777	7.12721	8.07581	15.4828	15.2319	14.3218	chr7	99488029	99517223	29195	*	TCONS_00060074	LuciCFU	SF3B1CFU	XLOC_022694	NA	TRIM4	TSS32954	=	NM_033091	3380	NA	chr7	*	Cufflinks	exon	NA	NA	TRIM4	NM_033091	NM_033091	NA	OK	10.2869	15.9947	0.636785	5e-05	0.000489935	yes	OK	8.37026	15.0122	0.842787	5e-05	0.00153501	yes	yes	81.3681	93.8573
TCONS_00059708	15.3047	15.8618	16.7796	29.0368	29.0177	27.6975	chr7	50657751	50861195	203445	*	TCONS_00059708	LuciCFU	SF3B1CFU	XLOC_022553	NA	GRB10	TSS32766	j	NM_001001555	4644	NA	chr7	*	Cufflinks	exon	NA	NA	GRB10	CUFF.14169.5	NM_001001555	NA	OK	41.8633	49.9759	0.255549	0.01905	0.0652063	no	OK	15.982	28.584	0.838754	5e-05	0.00153501	yes	yes	38.1766	57.1956
TCONS_00054699	20.8591	21.03	25.2982	41.6629	39.7804	38.2303	chr6	79910961	79946517	35557	*	TCONS_00054699	LuciCFU	SF3B1CFU	XLOC_020356	NA	HMGN3	TSS29802	=	NM_004242	921	NA	chr6	*	Cufflinks	exon	NA	NA	HMGN3	NM_004242	NM_004242	NA	OK	47.5158	62.0464	0.384941	0.00165	0.00943747	yes	OK	22.3958	39.8912	0.832843	5e-05	0.00153501	yes	no	47.1334	64.2925
TCONS_00021535	18.306	15.4035	17.9738	33.6562	26.9058	31.46	chr15	64364760	64386207	21448	*	TCONS_00021535	LuciCFU	SF3B1CFU	XLOC_008102	NA	FAM96A	TSS11756	=	NM_001014812	1042	NA	chr15	*	Cufflinks	exon	NA	NA	FAM96A	NM_001014812	NM_001014812	NA	OK	70.144	63.9514	-0.133343	0.24965	0.432752	no	OK	17.2278	30.674	0.83228	0.0006	0.0118107	yes	no	24.5606	47.9645
TCONS_00013992	8.10415	11.6273	10.2927	18.2812	17.6191	17.5359	chr12	56618124	56623638	5515	*	TCONS_00013992	LuciCFU	SF3B1CFU	XLOC_005214	NA	NABP2	TSS7577	j	NM_024068	1657	NA	chr12	*	Cufflinks	exon	NA	NA	NABP2	CUFF.3432.2	NM_024068	NA	OK	33.5996	42.2938	0.332003	0.00675	0.0293938	yes	OK	10.0081	17.8121	0.831694	0.0001	0.00283076	yes	no	29.7864	42.1152
TCONS_00011745	40.3807	44.7918	42.0409	74.6221	94.4259	56.2727	chr11	33880122	33913963	33842	*	TCONS_00011745	LuciCFU	SF3B1CFU	XLOC_004350	NA	LMO2	TSS6312	j	NM_005574	1496	NA	chr11	*	Cufflinks	exon	NA	NA	LMO2	CUFF.2438.5	NM_005574	NA	OK	130.027	158.782	0.288228	0.0087	0.0356635	yes	OK	42.4045	75.1069	0.824729	0.00245	0.0345352	yes	no	32.6121	47.3019
TCONS_00002319	7.6981	6.9446	6.62465	11.6117	13.4247	12.5933	chr1	161129163	161135516	6354	*	TCONS_00002319	LuciCFU	SF3B1CFU	XLOC_000830	NA	USP21	TSS1236	=	NM_012475	2213	NA	chr1	*	Cufflinks	exon	NA	NA	USP21	NM_012475	NM_012475	NA	OK	14.533	17.9812	0.307157	0.0163	0.0581899	no	OK	7.08912	12.5432	0.823231	5e-05	0.00153501	yes	yes	48.7795	69.7573
TCONS_00031325	28.4097	49.4882	41.4138	70.2754	72.0974	68.5541	chr19	45394476	45406946	12471	*	TCONS_00031325	LuciCFU	SF3B1CFU	XLOC_011637	NA	TOMM40	TSS17007	=	NM_001128917	1802	NA	chr19	*	Cufflinks	exon	NA	NA	TOMM40	NM_001128917	NM_001128917	NA	OK	143.918	160.027	0.153068	0.1516	0.306483	no	OK	39.7706	70.309	0.822007	0.00135	0.0220362	yes	no	27.6342	43.9357
TCONS_00007867	16.7035	26.7007	20.5694	35.5973	39.5533	37.186	chr10	131934638	131978646	44009	*	TCONS_00007867	LuciCFU	SF3B1CFU	XLOC_002906	NA	GLRX3	TSS4236	=	NM_001199868	1352	NA	chr10	*	Cufflinks	exon	NA	NA	GLRX3	NM_001199868	NM_001199868	NA	OK	83.5869	81.9673	-0.0282288	0.80655	0.896114	no	OK	21.3245	37.4456	0.812281	0.00075	0.0140348	yes	no	25.5118	45.6836
TCONS_00067870	8.49306	8.53632	12.1163	17.5397	17.0779	16.3845	chrX	100853346	100872991	19646	*	TCONS_00067870	LuciCFU	SF3B1CFU	XLOC_025679	NA	ARMCX6	TSS37208	=	NM_019007	1848	NA	chrX	*	Cufflinks	exon	NA	NA	ARMCX6	NM_019007	NM_019007	NA	OK	25.6534	33.5199	0.385869	0.00525	0.0240853	yes	OK	9.71524	17.0007	0.807272	0.0002	0.0049331	yes	no	37.8712	50.7182
TCONS_00067902	15.1302	15.8924	18.3185	28.4956	28.7912	28.9001	chrX	102930425	102947484	17060	*	TCONS_00067902	LuciCFU	SF3B1CFU	XLOC_025693	NA	MORF4L2	TSS37223	=	NM_012286	1985	NA	chrX	*	Cufflinks	exon	NA	NA	MORF4L2	NM_012286	NM_012286	NA	OK	107.258	107.624	0.00491372	0.96285	0.980086	no	OK	16.447	28.729	0.804678	0.0023	0.0330417	yes	no	15.3341	26.6939
TCONS_00016166	8.70842	8.39005	8.23069	15.0906	14.0856	14.944	chr12	110810704	110841535	30832	*	TCONS_00016166	LuciCFU	SF3B1CFU	XLOC_005991	NA	ANAPC7	TSS8747	=	NM_001137664	2210	NA	chr12	*	Cufflinks	exon	NA	NA	ANAPC7	NM_001137664	NM_001137664	NA	OK	37.3943	40.2647	0.1067	0.34585	0.53685	no	OK	8.44305	14.7068	0.800643	0.00225	0.0324721	yes	no	22.5784	36.5253
TCONS_00048998	9.14748	9.94182	10.8787	16.4153	16.1746	19.1912	chr4	155456130	155471585	15456	*	TCONS_00048998	LuciCFU	SF3B1CFU	XLOC_018165	NA	PLRG1	TSS26588	=	NM_002669	3358	NA	chr4	*	Cufflinks	exon	NA	NA	PLRG1	NM_002669	NM_002669	NA	OK	33.689	38.1282	0.178582	0.1106	0.24322	no	OK	9.98934	17.2604	0.789003	0.00025	0.00587653	yes	no	29.6516	45.2694
TCONS_00042159	9.85488	14.6751	16.1234	22.232	24.1468	23.8417	chr22	17618409	17646335	27927	*	TCONS_00042159	LuciCFU	SF3B1CFU	XLOC_015683	NA	CECR5	TSS22899	=	NM_033070	1801	NA	chr22	*	Cufflinks	exon	NA	NA	CECR5	NM_033070	NM_033070	NA	OK	16.9645	24.3375	0.520666	0.0001	0.000896711	yes	OK	13.5511	23.4069	0.788519	5e-05	0.00153501	yes	yes	79.8792	96.1763
TCONS_00050639	55.8406	60.299	51.3501	90.4876	96.7466	101.187	chr5	177631507	177659821	28315	*	TCONS_00050639	LuciCFU	SF3B1CFU	XLOC_018793	NA	HNRNPAB	TSS27544	=	NM_004499	1675	NA	chr5	*	Cufflinks	exon	NA	NA	HNRNPAB	NM_004499	NM_004499	NA	OK	314.158	310.65	-0.0162027	0.88525	0.94155	no	OK	55.8299	96.1403	0.784104	0.0032	0.0420657	yes	no	17.7713	30.9481
TCONS_00068169	8.35078	7.61571	8.59023	13.4858	14.7251	13.7634	chrX	134184962	134186221	1260	*	TCONS_00068169	LuciCFU	SF3B1CFU	XLOC_025797	NA	FAM127B	TSS37369	=	NM_001078172	1259	NA	chrX	*	Cufflinks	exon	NA	NA	FAM127B	NM_001078172	NM_001078172	NA	OK	14.43	18.6416	0.369447	0.01575	0.0568067	no	OK	8.18557	13.9914	0.77339	5e-05	0.00153501	yes	yes	56.7261	75.0547
TCONS_00002419	10.5692	7.90917	8.03175	15.2169	14.9968	14.7191	chr1	167691186	167761156	69971	*	TCONS_00002419	LuciCFU	SF3B1CFU	XLOC_000866	NA	MPZL1	TSS1291	=	NM_024569	4907	NA	chr1	*	Cufflinks	exon	NA	NA	MPZL1	NM_024569	NM_024569	NA	OK	21.6131	26.0544	0.269622	0.01595	0.0573308	no	OK	8.8367	14.9776	0.761227	0.0001	0.00283076	yes	no	40.8859	57.4859
TCONS_00054199	8.54494	9.01773	9.36753	16.5772	15.3626	13.6601	chr6	31847536	31865464	17929	*	TCONS_00054199	LuciCFU	SF3B1CFU	XLOC_020164	NA	EHMT2	TSS29525	=	NM_025256_5	3865	NA	chr6	*	Cufflinks	exon	NA	NA	EHMT2	NM_025256_5	NM_025256_5	NA	OK	30.8807	33.0602	0.098393	0.37475	0.567349	no	OK	8.97673	15.1999	0.759802	0.00035	0.00774196	yes	no	29.0691	45.9764
TCONS_00026600	21.728	20.5645	19.6696	33.7596	34.8231	35.7737	chr17	74553845	74561430	7586	*	TCONS_00026600	LuciCFU	SF3B1CFU	XLOC_009883	NA	SNHG16	TSS14453	=	NR_038111	2435	NA	chr17	*	Cufflinks	exon	NA	NA	SNHG16	NR_038111	NR_038111	NA	OK	43.1723	50.3732	0.222551	0.04965	0.135076	no	OK	20.654	34.7855	0.75206	5e-05	0.00153501	yes	no	47.8409	69.0556
TCONS_00016737	18.553	15.7788	16.6608	27.9188	26.5385	30.5305	chr13	41363546	41496441	132896	*	TCONS_00016737	LuciCFU	SF3B1CFU	XLOC_006219:SLC25A15	NA	SLC25A15	TSS9059	=	NM_014252	4021	NA	chr13	*	Cufflinks	exon	NA	NA	SLC25A15	NM_014252	NM_014252	NA	OK	25.882	35.9248	0.473033	1	1	no	OK	16.9975	28.3293	0.736968	5e-05	0.00153501	yes	yes	65.6731	78.8571
TCONS_00018717	33.9745	31.1898	26.8119	52.4155	52.2256	48.1873	chr14	102228134	102394328	166195	*	TCONS_00018717	LuciCFU	SF3B1CFU	XLOC_007038	NA	PPP2R5C	TSS10200	=	NM_178587	1618	NA	chr14	*	Cufflinks	exon	NA	NA	PPP2R5C	NM_178587	NM_178587	NA	OK	51.2875	65.6178	0.355479	0.0041	0.0198167	yes	OK	30.6588	50.9428	0.732579	5e-05	0.00153501	yes	yes	59.7783	77.6356
TCONS_00037295	26.446	22.4546	21.3169	39.4869	37.4483	37.5692	chr2	85545008	85555419	10412	*	TCONS_00037295	LuciCFU	SF3B1CFU	XLOC_013801	NA	TGOLN2	TSS20197	=	NM_006464	6366	NA	chr2	*	Cufflinks	exon	NA	NA	TGOLN2	NM_006464	NM_006464	NA	OK	28.7741	41.429	0.52587	5e-05	0.000489935	yes	OK	23.4058	38.1681	0.705499	5e-05	0.00153501	yes	yes	81.3433	92.1289
TCONS_00036350	15.1042	14.956	22.3552	25.4747	30.6514	29.2972	chr2	228189920	228225847	35928	*	TCONS_00036350	LuciCFU	SF3B1CFU	XLOC_013465	NA	MFF	TSS19676	j	NM_020194	1748	NA	chr2	*	Cufflinks	exon	NA	NA	MFF	CUFF.9397.1	NM_020194	NA	OK	34.0433	44.6998	0.392895	0.001	0.0061786	yes	OK	17.4718	28.4744	0.704637	0.00155	0.0246706	yes	yes	51.3223	63.7014
TCONS_00052705	20.9982	27.3785	20.173	33.9932	35.3674	41.7294	chr6	33168602	33172214	3613	*	TCONS_00052705	LuciCFU	SF3B1CFU	XLOC_019604	NA	SLC39A7	TSS28708	=	NM_006979_1	2454	NA	chr6	*	Cufflinks	exon	NA	NA	SLC39A7	NM_006979_1	NM_006979_1	NA	OK	43.9302	52.1182	0.246575	0.032	0.097292	no	OK	22.8499	37.03	0.696507	5e-05	0.00153501	yes	yes	52.0141	71.05
TCONS_00003200	9.27911	8.60719	10.7177	16.4624	13.7634	14.9111	chr1	242011100	242053241	42142	*	TCONS_00003200	LuciCFU	SF3B1CFU	XLOC_001142	NA	EXO1	TSS1699	=	NM_006027	3194	NA	chr1	*	Cufflinks	exon	NA	NA	EXO1	NM_006027	NM_006027	TCONS_00003194	OK	28.1775	32.9425	0.225409	0.04545	0.126399	no	OK	9.53467	15.0456	0.65809	0.00275	0.037567	yes	no	33.8379	45.6723
TCONS_00059162	9.00016	8.84419	10.8064	16.7011	15.4618	13.0176	chr7	151038780	151075872	37093	*	TCONS_00059162	LuciCFU	SF3B1CFU	XLOC_022350	NA	NUB1	TSS32458	=	NM_016118	3131	NA	chr7	*	Cufflinks	exon	NA	NA	NUB1	NM_016118	NM_016118	NA	OK	18.3168	20.6202	0.170887	0.17235	0.336118	no	OK	9.55024	15.0602	0.657129	0.0001	0.00283076	yes	yes	52.1392	73.0361
TCONS_00052593	38.6516	38.9216	40.1437	58.6486	61.5023	64.1963	chr6	31588363	31605554	17192	*	TCONS_00052593	LuciCFU	SF3B1CFU	XLOC_019571	NA	PRRC2A	TSS28655	=	NM_004638_1	6951	NA	chr6	*	Cufflinks	exon	NA	NA	PRRC2A	NM_004638_1	NM_004638_1	NA	OK	93.7964	104.189	0.151605	0.1532	0.308573	no	OK	39.239	61.4491	0.647103	5e-05	0.00153501	yes	no	41.8342	58.9785
TCONS_00018351	13.5244	12.705	13.37	23.1063	18.9567	18.7729	chr14	74318310	74398991	80682	*	TCONS_00018351	LuciCFU	SF3B1CFU	XLOC_006845:ZNF410	NA	ZNF410	TSS9966	=	NM_021188	2634	NA	chr14	*	Cufflinks	exon	NA	NA	ZNF410	NM_021188	NM_021188	TCONS_00018336	OK	24.6245	29.5309	0.262127	1	1	no	OK	13.1998	20.2786	0.619448	0.0002	0.0049331	yes	yes	53.6043	68.6692
TCONS_00010295	13.3426	14.2846	12.8665	19.6328	21.0395	21.4749	chr11	64808366	64826009	17644	*	TCONS_00010295	LuciCFU	SF3B1CFU	XLOC_003810	NA	SAC3D1	TSS5529	=	NM_013299	1567	NA	chr11	*	Cufflinks	exon	NA	NA	SAC3D1	NM_013299	NM_013299	NA	OK	23.0273	26.6426	0.210386	0.0978	0.221984	no	OK	13.4979	20.7157	0.617994	0.00025	0.00587653	yes	yes	58.6169	77.754
TCONS_00046295	29.3632	29.7872	32.7779	48.1342	44.1122	47.9404	chr3	167401694	167452651	50958	*	TCONS_00046295	LuciCFU	SF3B1CFU	XLOC_017135	NA	PDCD10	TSS25092	=	NM_145860	1193	NA	chr3	*	Cufflinks	exon	NA	NA	PDCD10	NM_145860	NM_145860	NA	OK	51.7506	60.1768	0.217632	0.0634	0.162098	no	OK	30.6428	46.7289	0.608768	0.0003	0.00682406	yes	yes	59.2125	77.6527
TCONS_00052112	18.459	22.0874	18.1565	28.4381	26.8806	34.1402	chr6	2764992	2786004	21013	*	TCONS_00052112	LuciCFU	SF3B1CFU	XLOC_019398	NA	WRNIP1	TSS28396	=	NM_020135	2652	NA	chr6	*	Cufflinks	exon	NA	NA	WRNIP1	NM_020135	NM_020135	NA	OK	35.4754	38.5173	0.118686	0.30095	0.489726	no	OK	19.5677	29.8196	0.607792	0.00115	0.0195099	yes	yes	55.1585	77.4187
TCONS_00030166	13.6333	12.5178	10.6951	16.4771	19.326	19.7275	chr19	7985193	7988136	2944	*	TCONS_00030166	LuciCFU	SF3B1CFU	XLOC_011244	NA	SNAPC2	TSS16427	=	NM_003083	1550	NA	chr19	*	Cufflinks	exon	NA	NA	SNAPC2	NM_003083	NM_003083	NA	OK	16.7968	20.6344	0.296867	0.02495	0.0804515	no	OK	12.2821	18.5102	0.591767	0.00075	0.0140348	yes	yes	73.1217	89.7055
TCONS_00036913	11.8144	13.958	9.76182	16.1105	18.0669	19.2258	chr2	38788701	38830517	41817	*	TCONS_00036913	LuciCFU	SF3B1CFU	XLOC_013663	NA	HNRPLL	TSS19986	=	NM_138394	3035	NA	chr2	*	Cufflinks	exon	NA	NA	HNRPLL	NM_138394	NM_138394	NA	OK	20.9007	25.7021	0.298334	0.01085	0.0424227	yes	OK	11.8447	17.801	0.587716	0.0036	0.0457551	yes	yes	56.6713	69.2589
TCONS_00037944	9.50918	10.7351	11.5235	16.6359	13.8381	16.8808	chr2	175424240	175547627	123388	*	TCONS_00037944	LuciCFU	SF3B1CFU	XLOC_014038	NA	WIPF1	TSS20553	j	NM_001077269	4823	NA	chr2	*	Cufflinks	exon	NA	NA	WIPF1	CUFF.9161.1	NM_001077269	NA	OK	13.3521	17.6648	0.403814	0.0005	0.00349846	yes	OK	10.5893	15.785	0.575946	5e-05	0.00153501	yes	yes	79.3081	89.3585
TCONS_00030630	15.7361	16.8125	15.4759	24.3891	22.9992	24.1518	chr19	19496503	19619742	123240	*	TCONS_00030630	LuciCFU	SF3B1CFU	XLOC_011411	NA	GATAD2A	TSS16672	j	NM_017660	5472	NA	chr19	*	Cufflinks	exon	NA	NA	GATAD2A	CUFF.7568.5	NM_017660	NA	OK	46.3013	51.9752	0.166769	0.11965	0.25792	no	OK	16.0082	23.8467	0.574981	0.0024	0.0339692	yes	yes	34.574	45.8809
TCONS_00013317	12.188	9.88686	9.01838	15.2112	15.5165	15.471	chr12	7341758	7371169	29412	*	TCONS_00013317	LuciCFU	SF3B1CFU	XLOC_004979	NA	PEX5	TSS7221	=	NM_001131024	3150	NA	chr12	*	Cufflinks	exon	NA	NA	PEX5	NM_001131024	NM_001131024	NA	OK	17.5691	21.1363	0.266684	0.02535	0.0815869	no	OK	10.3644	15.3996	0.57125	0.002	0.0297474	yes	yes	58.9922	72.8585
TCONS_00028150	61.0495	71.2296	66.466	91.8732	114.752	86.5185	chr17	56066414	56086927	20514	*	TCONS_00028150	LuciCFU	SF3B1CFU	XLOC_010448	NA	SRSF1	TSS15301	=	NM_006924	5443	NA	chr17	*	Cufflinks	exon	NA	NA	SRSF1	NM_006924	NM_006924	TCONS_00028144	OK	146.223	146.033	-0.00187891	0.98615	0.991899	no	OK	66.2484	97.7146	0.560689	0.0014	0.0226169	yes	no	45.3064	66.9127
TCONS_00018865	17.0937	12.0829	13.3401	21.7891	20.0712	20.2274	chr14	20779526	20811017	31492	*	TCONS_00018865	LuciCFU	SF3B1CFU	XLOC_007089	NA	CCNB1IP1	TSS10276	=	NM_021178	1505	NA	chr14	*	Cufflinks	exon	NA	NA	CCNB1IP1	NM_021178	NM_021178	NA	OK	16.5285	31.271	0.919866	5e-05	0.000489935	yes	OK	14.1723	20.6959	0.546275	0.0005	0.0102883	yes	yes	85.7446	66.1824
TCONS_00016667	35.3805	31.085	30.9644	47.0237	45.9369	46.233	chr13	28116023	28241559	125537	*	TCONS_00016667	LuciCFU	SF3B1CFU	XLOC_006184	NA	POLR1D	TSS9015	=	NM_152705	2043	NA	chr13	*	Cufflinks	exon	NA	NA	POLR1D	NM_152705	NM_152705	TCONS_00016662	OK	99.0392	99.1892	0.00218405	0.9865	0.992105	no	OK	32.4767	46.3979	0.514656	0.00335	0.043344	yes	no	32.7918	46.7772
TCONS_00030786	19.3195	20.1637	23.1385	30.7103	28.923	29.6524	chr19	34663339	34720420	57082	*	TCONS_00030786	LuciCFU	SF3B1CFU	XLOC_011467	NA	LSM14A	TSS16751	=	NM_015578	3715	NA	chr19	*	Cufflinks	exon	NA	NA	LSM14A	NM_015578	NM_015578	NA	OK	41.1529	46.3622	0.171956	0.1165	0.252568	no	OK	20.8739	29.7619	0.511767	0.00255	0.0355814	yes	yes	50.7228	64.1943
TCONS_00060591	233.911	185.591	166.681	267.538	292.091	263.723	chr7	150642023	150675402	33380	*	TCONS_00060591	LuciCFU	SF3B1CFU	XLOC_022891	NA	KCNH2	TSS33231	=	NM_001204798	2444	NA	chr7	*	Cufflinks	exon	NA	NA	KCNH2	NM_001204798	NM_001204798	NA	OK	394.549	438.301	0.151717	0.16975	0.332714	no	OK	195.394	274.451	0.490158	0.0038	0.0476824	yes	yes	49.5234	62.617
TCONS_00050697	13.0378	13.1604	12.3903	16.3305	18.5233	19.0273	chr5	180649819	180663741	13923	*	TCONS_00050697	LuciCFU	SF3B1CFU	XLOC_018813	NA	TRIM41	TSS27577	=	NM_033549	3663	NA	chr5	*	Cufflinks	exon	NA	NA	TRIM41	NM_033549	NM_033549	NA	OK	16.2954	19.7497	0.277359	0.0205	0.0690254	no	OK	12.8628	17.9603	0.481608	0.0002	0.0049331	yes	yes	78.9352	90.9396
TCONS_00018760	20.9542	19.3531	17.4072	24.1531	26.6992	25.1463	chr14	103851597	103970169	118573	*	TCONS_00018760	LuciCFU	SF3B1CFU	XLOC_007051	NA	MARK3	TSS10218	=	NM_002376	3458	NA	chr14	*	Cufflinks	exon	NA	NA	MARK3	NM_002376	NM_002376	NA	OK	28.2082	32.3309	0.196802	0.0813	0.194134	no	OK	19.2382	25.3328	0.397035	0.0037	0.0466822	yes	yes	68.2007	78.3548
TCONS_00029930	31.6545	32.0936	29.5888	23.4033	24.6986	23.9802	chr19	1905367	1926132	20766	*	TCONS_00029930	LuciCFU	SF3B1CFU	XLOC_011155:SCAMP4	NA	SCAMP4	TSS16303	=	NM_079834	2526	NA	chr19	*	Cufflinks	exon	NA	NA	SCAMP4	NM_079834	NM_079834	NA	OK	32.8445	28.5133	-0.204016	1	1	no	OK	31.1123	24.0274	-0.372806	0.00385	0.0480999	yes	yes	94.7259	84.2672
TCONS_00060485	41.8344	36.3144	34.928	27.3819	30.1365	29.1749	chr7	140152839	140179676	26838	*	TCONS_00060485	LuciCFU	SF3B1CFU	XLOC_022845	NA	MKRN1	TSS33165	=	NM_013446	3151	NA	chr7	*	Cufflinks	exon	NA	NA	MKRN1	NM_013446	NM_013446	NA	OK	42.1125	46.2143	0.134093	0.2429	0.424888	no	OK	37.6923	28.8978	-0.383309	0.00225	0.0324721	yes	yes	89.5038	62.53
TCONS_00045985	92.8337	69.2077	55.4947	51.4936	56.9286	57.255	chr3	129033613	129043412	9800	*	TCONS_00045985	LuciCFU	SF3B1CFU	XLOC_017018	NA	H1FX	TSS24921	=	NM_006026	1507	NA	chr3	*	Cufflinks	exon	NA	NA	H1FX	NM_006026	NM_006026	NA	OK	74.5636	66.9037	-0.156385	0.17585	0.340895	no	OK	72.512	55.2257	-0.39288	0.0018	0.0275688	yes	yes	97.2485	82.5451
TCONS_00006133	118.777	114.705	113.822	95.097	80.9557	88.3418	chr1	225589197	225616557	27361	*	TCONS_00006133	LuciCFU	SF3B1CFU	XLOC_002222	NA	LBR	TSS3258	=	NM_002296	3823	NA	chr1	*	Cufflinks	exon	NA	NA	LBR	NM_002296	NM_002296	NA	OK	127.163	113.519	-0.163748	0.1275	0.269932	no	OK	115.768	88.1315	-0.393503	0.0018	0.0275688	yes	yes	91.0391	77.6359
TCONS_00043194	25.8235	25.7487	23.3549	18.4614	18.9786	19.24	chr3	32726623	32815369	88747	*	TCONS_00043194	LuciCFU	SF3B1CFU	XLOC_016062	NA	CNOT10	TSS23456	=	NM_015442	2815	NA	chr3	*	Cufflinks	exon	NA	NA	CNOT10	NM_015442	NM_015442	NA	OK	27.239	27.9018	0.0346838	0.7648	0.870426	no	OK	24.9757	18.8933	-0.402648	0.0027	0.0371043	yes	yes	91.691	67.7136
TCONS_00050826	23.0236	20.1213	17.1909	16.1519	14.18	14.6128	chr5	32227110	32313128	86019	*	TCONS_00050826	LuciCFU	SF3B1CFU	XLOC_018874	NA	MTMR12	TSS27654	=	NM_001040446	5187	NA	chr5	*	Cufflinks	exon	NA	NA	MTMR12	NM_001040446	NM_001040446	NA	OK	23.3536	22.2281	-0.0712625	0.53195	0.709024	no	OK	20.1119	14.9816	-0.424863	0.0033	0.0429548	yes	yes	86.1191	67.3994
TCONS_00003573	44.5887	43.1048	43.8475	30.1591	36.1799	30.8404	chr1	11126608	11159967	33360	*	TCONS_00003573	LuciCFU	SF3B1CFU	XLOC_001270	NA	EXOSC10	TSS1895	=	NM_001001998	2807	NA	chr1	*	Cufflinks	exon	NA	NA	EXOSC10	NM_001001998	NM_001001998	NA	OK	47.5099	43.2988	-0.1339	0.228	0.406919	no	OK	43.847	32.3932	-0.436789	0.00085	0.015413	yes	yes	92.2902	74.8132
TCONS_00040786	23.6117	27.4854	28.022	19.1217	21.2152	17.1633	chr21	45285115	45407475	122361	*	TCONS_00040786	LuciCFU	SF3B1CFU	XLOC_015193	NA	AGPAT3	TSS22175	=	NM_020132	6555	NA	chr21	*	Cufflinks	exon	NA	NA	AGPAT3	NM_020132	NM_020132	NA	OK	30.5339	27.8013	-0.135262	0.21585	0.392376	no	OK	26.373	19.1667	-0.46046	0.0018	0.0275688	yes	yes	86.3729	68.9417
TCONS_00000190	21.761	18.7249	17.2754	12.7468	14.4044	14.3748	chr1	7831328	7841494	10167	*	TCONS_00000190	LuciCFU	SF3B1CFU	XLOC_000064	NA	VAMP3	TSS90	=	NM_004781	2205	NA	chr1	*	Cufflinks	exon	NA	NA	VAMP3	NM_004781	NM_004781	NA	OK	22.9229	20.2166	-0.181252	0.14075	0.290406	no	OK	19.2538	13.842	-0.476089	0.00325	0.0425124	yes	yes	83.9937	68.4685
TCONS_00054495	38.1008	37.1542	37.42	24.625	29.3385	26.893	chr6	42174538	42185633	11096	*	TCONS_00054495	LuciCFU	SF3B1CFU	XLOC_020259	NA	MRPS10	TSS29673	=	NM_018141	2140	NA	chr6	*	Cufflinks	exon	NA	NA	MRPS10	NM_018141	NM_018141	NA	OK	39.2028	39.0045	-0.00731514	0.94785	0.972465	no	OK	37.5584	26.9522	-0.478733	0.0006	0.0118107	yes	yes	95.8054	69.1002
TCONS_00007866	57.4353	64.641	64.7109	44.0072	46.2578	43.3003	chr10	131934638	131978646	44009	*	TCONS_00007866	LuciCFU	SF3B1CFU	XLOC_002906	NA	GLRX3	TSS4236	=	NM_006541	1330	NA	chr10	*	Cufflinks	exon	NA	NA	GLRX3	NM_006541	NM_006541	NA	OK	83.5869	81.9673	-0.0282288	0.80655	0.896114	no	OK	62.2624	44.5218	-0.483851	0.00115	0.0195099	yes	yes	74.4882	54.3165
TCONS_00037182	84.9096	59.965	57.1383	45.0407	52.882	44.9163	chr2	70888952	70995375	106424	*	TCONS_00037182	LuciCFU	SF3B1CFU	XLOC_013756	NA	ADD2	TSS20131	j	NM_017488	4066	NA	chr2	*	Cufflinks	exon	NA	NA	ADD2	CUFF.8716.1	NM_017488	NA	OK	84.3395	74.7007	-0.175088	0.10585	0.235318	no	OK	67.3376	47.613	-0.500058	5e-05	0.00153501	yes	yes	79.8411	63.7384
TCONS_00020155	17.4999	18.0303	19.0374	12.2173	13.9731	12.1433	chr15	40226319	40327797	101479	*	TCONS_00020155	LuciCFU	SF3B1CFU	XLOC_007602	NA	EIF2AK4	TSS11002	=	NM_001013703	5512	NA	chr15	*	Cufflinks	exon	NA	NA	EIF2AK4	NM_001013703	NM_001013703	NA	OK	21.1466	19.801	-0.0948591	0.39505	0.586614	no	OK	18.1892	12.7779	-0.509434	0.0003	0.00682406	yes	yes	86.0148	64.5316
TCONS_00018053	30.8626	33.4496	30.5007	20.704	23.4869	22.2448	chr14	54863579	54886934	23356	*	TCONS_00018053	LuciCFU	SF3B1CFU	XLOC_006762	NA	CDKN3	TSS9831	=	NM_005192	891	NA	chr14	*	Cufflinks	exon	NA	NA	CDKN3	NM_005192	NM_005192	NA	OK	38.5446	33.399	-0.206721	0.11455	0.249282	no	OK	31.6043	22.1452	-0.513125	0.0013	0.021474	yes	yes	81.9941	66.305
TCONS_00059621	128.845	128.564	123.062	87.5216	93.3795	85.5891	chr7	44154278	44163169	8892	*	TCONS_00059621	LuciCFU	SF3B1CFU	XLOC_022524	NA	POLD2	TSS32730	=	NM_006230	1631	NA	chr7	*	Cufflinks	exon	NA	NA	POLD2	NM_006230	NM_006230	NA	OK	153.675	137.067	-0.164997	0.1289	0.27222	no	OK	126.823	88.8301	-0.5137	5e-05	0.00153501	yes	yes	82.5268	64.8078
TCONS_00014279	323.337	297.213	269.267	202.344	216.314	202.783	chr12	98987402	98995778	8377	*	TCONS_00014279	LuciCFU	SF3B1CFU	XLOC_005335	NA	SLC25A3	TSS7745	=	NM_002635	1678	NA	chr12	*	Cufflinks	exon	NA	NA	SLC25A3	NM_002635	NM_002635	NA	OK	321.13	262.004	-0.29357	0.00635	0.0280553	yes	OK	296.605	207.147	-0.517891	5e-05	0.00153501	yes	yes	92.3629	79.0625
TCONS_00013259	32.9242	27.5922	25.2802	18.8944	20.8948	19.7588	chr12	6875286	6880120	4835	*	TCONS_00013259	LuciCFU	SF3B1CFU	XLOC_004961	NA	PTMS	TSS7190	=	NM_002824	1150	NA	chr12	*	Cufflinks	exon	NA	NA	PTMS	NM_002824	NM_002824	NA	OK	31.2287	24.4207	-0.354765	0.00645	0.0284142	yes	OK	28.5989	19.8494	-0.526866	0.00045	0.00946261	yes	yes	91.5789	81.281
TCONS_00017904	18.6014	19.8674	19.2611	11.7651	13.2688	14.9166	chr14	31091459	31205033	113575	*	TCONS_00017904	LuciCFU	SF3B1CFU	XLOC_006714	NA	SCFD1	TSS9755	=	NM_016106	2232	NA	chr14	*	Cufflinks	exon	NA	NA	SCFD1	NM_016106	NM_016106	NA	OK	25.737	22.8953	-0.168791	0.1638	0.324222	no	OK	19.2433	13.3168	-0.531106	0.0015	0.0239632	yes	yes	74.769	58.1639
TCONS_00011014	82.245	62.2189	50.8431	42.7665	42.2301	49.0575	chr11	118955586	118964259	8674	*	TCONS_00011014	LuciCFU	SF3B1CFU	XLOC_004069	NA	HMBS	TSS5913	=	NM_001024382	1411	NA	chr11	*	Cufflinks	exon	NA	NA	HMBS	NM_001024382	NM_001024382	NA	OK	119.243	103.977	-0.197646	0.07365	0.180548	no	OK	65.1023	44.6847	-0.542928	0.0016	0.0252452	yes	yes	54.5963	42.9756
TCONS_00052181	155.77	110.963	98.0332	81.9242	90.0072	77.813	chr6	10747994	10757214	9221	*	TCONS_00052181	LuciCFU	SF3B1CFU	XLOC_019425	NA	TMEM14B	TSS28441	=	NM_030969	972	NA	chr6	*	Cufflinks	exon	NA	NA	TMEM14B	NM_030969	NM_030969	NA	OK	136.94	115.649	-0.243796	0.0294	0.0911975	no	OK	121.588	83.2481	-0.546517	5e-05	0.00153501	yes	yes	88.7893	71.9834
TCONS_00017165	26.4188	24.272	27.3206	19.0327	18.6075	15.6268	chr13	24995057	25086948	91892	*	TCONS_00017165	LuciCFU	SF3B1CFU	XLOC_006396	NA	PARP4	TSS9326	=	NM_006437	5469	NA	chr13	*	Cufflinks	exon	NA	NA	PARP4	NM_006437	NM_006437	NA	OK	29.2838	23.5837	-0.312308	0.0048	0.0224362	yes	OK	26.0038	17.7557	-0.55044	0.00015	0.00393317	yes	yes	88.7993	75.288
TCONS_00037900	17.795	20.4716	20.7131	13.0587	12.634	14.4694	chr2	170386262	170430447	44186	*	TCONS_00037900	LuciCFU	SF3B1CFU	XLOC_014021	NA	FASTKD1	TSS20526	=	NM_024622	3004	NA	chr2	*	Cufflinks	exon	NA	NA	FASTKD1	NM_024622	NM_024622	NA	OK	23.0345	22.0922	-0.0602578	0.6081	0.770791	no	OK	19.6599	13.3874	-0.554386	0.0005	0.0102883	yes	yes	85.3498	60.5979
TCONS_00044488	60.385	57.5645	61.4459	38.9195	41.6215	39.0099	chr3	179322574	179342288	19715	*	TCONS_00044488	LuciCFU	SF3B1CFU	XLOC_016525	NA	NDUFB5	TSS24156	=	NM_002492	1059	NA	chr3	*	Cufflinks	exon	NA	NA	NDUFB5	NM_002492	NM_002492	NA	OK	70.3276	60.0004	-0.229118	0.0503	0.136327	no	OK	59.7985	39.8503	-0.585519	0.00015	0.00393317	yes	yes	85.0285	66.4167
TCONS_00032295	24.884	21.934	24.2563	14.3556	16.893	15.8793	chr19	2100984	2151596	50613	*	TCONS_00032295	LuciCFU	SF3B1CFU	XLOC_011996	NA	AP3D1	TSS17543	j	NM_001261826	5062	NA	chr19	*	Cufflinks	exon	NA	NA	AP3D1	CUFF.7220.1	NM_001261826	NA	OK	48.3726	43.2633	-0.161046	0.1409	0.29054	no	OK	23.6914	15.7093	-0.592746	0.0007	0.0133232	yes	no	48.9769	36.3109
TCONS_00004383	25.6775	32.7713	27.186	18.9225	19.0325	18.8255	chr1	54231133	54304225	73093	*	TCONS_00004383	LuciCFU	SF3B1CFU	XLOC_001566	NA	TMEM48	TSS2328	=	NM_018087	4825	NA	chr1	*	Cufflinks	exon	NA	NA	TMEM48	NM_018087	NM_018087	NA	OK	33.8501	26.5815	-0.348734	0.00185	0.0103767	yes	OK	28.545	18.9268	-0.592803	5e-05	0.00153501	yes	yes	84.3277	71.2029
TCONS_00009826	16.6556	16.6128	14.051	9.51672	11.4282	10.3651	chr11	43902315	43943015	40701	*	TCONS_00009826	LuciCFU	SF3B1CFU	XLOC_003625	NA	ALKBH3	TSS5288	=	NM_139178	1569	NA	chr11	*	Cufflinks	exon	NA	NA	ALKBH3	NM_139178	NM_139178	NA	OK	17.27	13.6085	-0.343766	0.01595	0.0573308	no	OK	15.7732	10.4367	-0.595809	0.00065	0.0125515	yes	yes	91.3329	76.6925
TCONS_00014593	23.2317	17.3732	18.0827	11.5505	13.9957	13.254	chr12	122516645	122631893	115249	*	TCONS_00014593	LuciCFU	SF3B1CFU	XLOC_005449	NA	MLXIP	TSS7901	=	NM_014938	8408	NA	chr12	*	Cufflinks	exon	NA	NA	MLXIP	CUFF.3784.1	NM_014938	NA	OK	23.463	21.5501	-0.122693	0.2853	0.473013	no	OK	19.5625	12.9334	-0.596994	5e-05	0.00153501	yes	yes	83.376	60.0155
TCONS_00008863	31.4342	29.4284	27.7357	18.1843	22.3799	17.3257	chr10	99218080	99330960	112881	*	TCONS_00008863	LuciCFU	SF3B1CFU	XLOC_003225	NA	MMS19	TSS4710	=	NM_022362	3686	NA	chr10	*	Cufflinks	exon	NA	NA	MMS19	NM_022362	NM_022362	NA	OK	36.1628	29.8533	-0.276616	0.01435	0.0529768	no	OK	29.5328	19.2966	-0.613968	5e-05	0.00153501	yes	yes	81.6662	64.6381
TCONS_00027153	34.6477	44.1191	40.1463	24.0621	27.2843	26.137	chr17	8108048	8113964	5917	*	TCONS_00027153	LuciCFU	SF3B1CFU	XLOC_010057	NA	AURKB	TSS14742	=	NM_004217	1297	NA	chr17	*	Cufflinks	exon	NA	NA	AURKB	NM_004217	NM_004217	NA	OK	52.0842	52.4169	0.00918476	0.9399	0.968757	no	OK	39.6377	25.8278	-0.617949	0.0001	0.00283076	yes	yes	76.1031	49.2738
TCONS_00017634	16.279	21.5105	22.367	15.3984	11.518	11.755	chr13	103418462	103426170	7709	*	TCONS_00017634	LuciCFU	SF3B1CFU	XLOC_006571	NA	TEX30	TSS9575	=	NM_138779	1150	NA	chr13	*	Cufflinks	exon	NA	NA	TEX30	NM_138779	NM_138779	NA	OK	29.1477	25.6254	-0.185807	0.17005	0.33311	no	OK	20.0522	12.8905	-0.637453	0.00125	0.0207773	yes	yes	68.7951	50.3036
TCONS_00026598	21.573	24.7979	18.7762	13.8302	14.9567	13.0474	chr17	74553845	74561430	7586	*	TCONS_00026598	LuciCFU	SF3B1CFU	XLOC_009883	NA	SNHG16	TSS14453	=	NR_038109	2534	NA	chr17	*	Cufflinks	exon	NA	NA	SNHG16	NR_038109	NR_038109	NA	OK	43.1723	50.3732	0.222551	0.04965	0.135076	no	OK	21.7157	13.9447	-0.639016	0.00195	0.0291798	yes	yes	50.3001	27.6828
TCONS_00021781	119.879	112.15	118.668	73.816	77.8499	72.635	chr15	76508628	76603816	95189	*	TCONS_00021781	LuciCFU	SF3B1CFU	XLOC_008185	NA	ETFA	TSS11886	=	NM_000126	1354	NA	chr15	*	Cufflinks	exon	NA	NA	ETFA	NM_000126	NM_000126	NA	OK	142.741	104.643	-0.447932	5e-05	0.000489935	yes	OK	116.899	74.767	-0.64479	5e-05	0.00153501	yes	yes	81.8959	71.4496
TCONS_00013609	16.9987	17.1662	17.1521	11.2509	11.8109	9.60136	chr12	32832136	32908887	76752	*	TCONS_00013609	LuciCFU	SF3B1CFU	XLOC_005082	NA	DNM1L	TSS7377	=	NM_012063	4534	NA	chr12	*	Cufflinks	exon	NA	NA	DNM1L	NM_012063	NM_012063	NA	OK	31.527	26.8298	-0.232753	0.0851	0.200172	no	OK	17.1057	10.8877	-0.651774	0.0026	0.0360894	yes	yes	54.2573	40.5806
TCONS_00058314	75.4642	62.0334	79.9138	41.5853	53.7012	42.875	chr7	75931874	75933614	1741	*	TCONS_00058314	LuciCFU	SF3B1CFU	XLOC_022054	NA	HSPB1	TSS32000	=	NM_001540	897	NA	chr7	*	Cufflinks	exon	NA	NA	HSPB1	NM_001540	NM_001540	NA	OK	136.883	131.681	-0.0558968	0.63165	0.78603	no	OK	72.4705	46.0538	-0.654071	0.0002	0.0049331	yes	yes	52.9434	34.9738
TCONS_00048526	119.201	104.814	114.715	66.0099	75.5349	73.0611	chr4	83274466	83295149	20684	*	TCONS_00048526	LuciCFU	SF3B1CFU	XLOC_018002	NA	HNRNPD	TSS26338	=	NM_031370	2257	NA	chr4	*	Cufflinks	exon	NA	NA	HNRNPD	NM_031370	NM_031370	NA	OK	280.399	293.904	0.0678663	0.5315	0.708768	no	OK	112.91	71.5353	-0.658446	0.0022	0.0319106	yes	no	40.2676	24.3397
TCONS_00035754	12.9673	16.1117	17.9514	10.8439	9.75222	9.1398	chr2	159313423	159537940	224518	*	TCONS_00035754	LuciCFU	SF3B1CFU	XLOC_013258	NA	PKP4	TSS19363	=	NM_001005476	4461	NA	chr2	*	Cufflinks	exon	NA	NA	PKP4	NM_001005476	NM_001005476	NA	OK	27.4612	29.4753	0.102113	0.36055	0.55223	no	OK	15.6768	9.91197	-0.661387	0.0012	0.0201599	yes	yes	57.0871	33.6281
TCONS_00001038	284.016	242.109	226.233	156.895	172	145.013	chr1	45477532	45481341	3810	*	TCONS_00001038	LuciCFU	SF3B1CFU	XLOC_000359	NA	UROD	TSS544	=	NM_000374	1408	NA	chr1	*	Cufflinks	exon	NA	NA	UROD	NM_000374	NM_000374	NA	OK	270.437	191.744	-0.496111	5e-05	0.000489935	yes	OK	250.786	157.969	-0.666814	5e-05	0.00153501	yes	yes	92.7336	82.3854
TCONS_00021536	48.254	54.1577	56.3368	33.9418	33.053	32.8373	chr15	64364760	64386207	21448	*	TCONS_00021536	LuciCFU	SF3B1CFU	XLOC_008102	NA	FAM96A	TSS11756	=	NM_032231	1092	NA	chr15	*	Cufflinks	exon	NA	NA	FAM96A	NM_032231	NM_032231	NA	OK	70.144	63.9514	-0.133343	0.24965	0.432752	no	OK	52.9162	33.2774	-0.669167	5e-05	0.00153501	yes	yes	75.4394	52.0355
TCONS_00041133	91.3631	104.892	103.79	61.7399	64.6839	61.5986	chr21	40547371	40555440	8070	*	TCONS_00041133	LuciCFU	SF3B1CFU	XLOC_015323	NA	PSMG1	TSS22362	=	NM_003720	1140	NA	chr21	*	Cufflinks	exon	NA	NA	PSMG1	NM_003720	NM_003720	NA	OK	108.055	104.017	-0.0549512	0.6249	0.781125	no	OK	100.015	62.6741	-0.674275	5e-05	0.00153501	yes	yes	92.5593	60.2537
TCONS_00011359	18.4915	19.2034	15.2603	10.2838	11.764	10.9925	chr11	3022151	3078681	56531	*	TCONS_00011359	LuciCFU	SF3B1CFU	XLOC_004192	NA	CARS	TSS6091	=	NM_001751	2523	NA	chr11	*	Cufflinks	exon	NA	NA	CARS	NM_001751	NM_001751	NA	OK	28.1256	22.1789	-0.342701	0.0039	0.0190459	yes	OK	17.6518	11.0134	-0.680546	0.0002	0.0049331	yes	yes	62.7606	49.6571
TCONS_00041385	30.3984	31.8208	26.9093	17.6814	19.2535	18.6237	chr22	19436189	19508135	71947	*	TCONS_00041385	LuciCFU	SF3B1CFU	XLOC_015428	NA	CDC45	TSS22505	=	NM_003504	1910	NA	chr22	*	Cufflinks	exon	NA	NA	CDC45	NM_003504	NM_003504	TCONS_00041381	OK	34.1205	25.7977	-0.403396	0.0182	0.0631211	no	OK	29.7095	18.5195	-0.681877	0.0005	0.0102883	yes	yes	87.0723	71.7874
TCONS_00012139	56.1674	61.2279	54.8553	30.934	33.5506	41.7955	chr11	64532075	64546316	14242	*	TCONS_00012139	LuciCFU	SF3B1CFU	XLOC_004505	NA	SF1	TSS6560	=	NM_004630	3586	NA	chr11	*	Cufflinks	exon	NA	NA	SF1	NM_004630	NM_004630	NA	OK	137.722	132.899	-0.0514323	0.6322	0.786552	no	OK	57.4168	35.4267	-0.696636	0.00075	0.0140348	yes	yes	41.6904	26.6569
TCONS_00049869	58.135	56.3703	49.8388	30.1586	34.356	36.7321	chr5	95997740	96149848	152109	*	TCONS_00049869	LuciCFU	SF3B1CFU	XLOC_018510	NA	CAST	TSS27090	j	NM_001190442	3612	NA	chr5	*	Cufflinks	exon	NA	NA	CAST	CUFF.12600.5	NM_001190442	NA	OK	91.8055	71.766	-0.355279	0.0042	0.0202354	yes	OK	54.7813	33.7489	-0.698844	5e-05	0.00153501	yes	yes	59.671	47.0263
TCONS_00066361	15.7672	15.2007	15.7185	9.9697	10.0058	8.68616	chrX	70338070	70362304	24235	*	TCONS_00066361	LuciCFU	SF3B1CFU	XLOC_025155	NA	MED12	TSS36456	=	NM_005120	6969	NA	chrX	*	Cufflinks	exon	NA	NA	MED12	NM_005120	NM_005120	NA	OK	21.2351	17.5922	-0.271514	0.0142	0.0525797	no	OK	15.5621	9.55388	-0.70388	5e-05	0.00153501	yes	yes	73.2848	54.3075
TCONS_00048493	38.4474	37.1095	36.849	24.0037	22.4039	22.5667	chr4	77035816	77069663	33848	*	TCONS_00048493	LuciCFU	SF3B1CFU	XLOC_017990	NA	NUP54	TSS26319	=	NM_017426	2354	NA	chr4	*	Cufflinks	exon	NA	NA	NUP54	NM_017426	NM_017426	NA	OK	40.8678	29.0146	-0.494189	5e-05	0.000489935	yes	OK	37.4687	22.9914	-0.704587	5e-05	0.00153501	yes	yes	91.6827	79.2408
TCONS_00039380	89.3439	114.255	116.649	66.4183	67.6644	61.9721	chr20	47662782	47713497	50716	*	TCONS_00039380	LuciCFU	SF3B1CFU	XLOC_014651	NA	CSE1L	TSS21400	=	NM_001316	3627	NA	chr20	*	Cufflinks	exon	NA	NA	CSE1L	NM_001316	NM_001316	NA	OK	114.293	86.6523	-0.399421	0.0002	0.00161493	yes	OK	106.749	65.3516	-0.707928	5e-05	0.00153501	yes	yes	93.3994	75.4182
TCONS_00060027	37.2936	52.5189	47.1112	26.8478	31.8913	24.9908	chr7	97481412	97501854	20443	*	TCONS_00060027	LuciCFU	SF3B1CFU	XLOC_022678	NA	ASNS	TSS32930	=	NM_001673	2079	NA	chr7	*	Cufflinks	exon	NA	NA	ASNS	NM_001673	NM_001673	NA	OK	49.8952	36.3339	-0.457585	0.0001	0.000896711	yes	OK	45.6412	27.91	-0.709557	5e-05	0.00153501	yes	yes	91.4741	76.8153
TCONS_00032286	42.9072	37.6156	35.3679	21.5404	24.1576	24.2035	chr19	1876974	1885518	8545	*	TCONS_00032286	LuciCFU	SF3B1CFU	XLOC_011991	NA	FAM108A1	TSS17536	=	NM_001130111	1563	NA	chr19	*	Cufflinks	exon	NA	NA	FAM108A1	NM_001130111	NM_001130111	NA	OK	41.6616	35.3834	-0.235647	0.06055	0.156871	no	OK	38.6302	23.3005	-0.72937	5e-05	0.00153501	yes	yes	92.7238	65.8515
TCONS_00025164	70.4297	61.4122	48.5093	34.4831	35.7073	37.5144	chr17	7093209	7128586	35378	*	TCONS_00025164	LuciCFU	SF3B1CFU	XLOC_009396	NA	ACADVL	TSS13717	=	NM_000018	2292	NA	chr17	*	Cufflinks	exon	NA	NA	ACADVL	NM_000018	NM_000018	NA	OK	66.4822	47.593	-0.482219	0.0001	0.000896711	yes	OK	60.1171	35.9016	-0.743726	5e-05	0.00153501	yes	yes	90.4259	75.4346
TCONS_00035524	30.9097	36.3655	32.1369	18.1178	21.3062	19.8009	chr2	119981335	120024745	43411	*	TCONS_00035524	LuciCFU	SF3B1CFU	XLOC_013180	NA	STEAP3	TSS19255	=	NM_001008410	3869	NA	chr2	*	Cufflinks	exon	NA	NA	STEAP3	NM_001008410	NM_001008410	NA	OK	40.5258	28.7412	-0.495721	5e-05	0.000489935	yes	OK	33.1374	19.7416	-0.747221	5e-05	0.00153501	yes	yes	81.7687	68.6875
TCONS_00040065	14.3971	11.5302	15.6877	8.31148	8.59045	7.83933	chr20	35380193	35402230	22038	*	TCONS_00040065	LuciCFU	SF3B1CFU	XLOC_014908	NA	DSN1	TSS21771	=	NM_001145315	2249	NA	chr20	*	Cufflinks	exon	NA	NA	DSN1	NM_001145315	NM_001145315	NA	OK	21.4661	19.3298	-0.151232	0.22235	0.399978	no	OK	13.8717	8.24709	-0.750186	5e-05	0.00153501	yes	yes	64.6214	42.6652
TCONS_00011913	172.292	182.461	182.033	99.2426	109.321	109.172	chr11	57174424	57195053	20630	*	TCONS_00011913	LuciCFU	SF3B1CFU	XLOC_004423	NA	SLC43A3	TSS6413	=	NM_199329	2619	NA	chr11	*	Cufflinks	exon	NA	NA	SLC43A3	NM_199329	NM_199329	NA	OK	218.498	156.458	-0.481841	5e-05	0.000489935	yes	OK	178.928	105.912	-0.756517	5e-05	0.00153501	yes	yes	81.89	67.6936
TCONS_00015873	44.3064	34.1799	31.9269	20.9683	23.6537	20.6705	chr12	76438671	76478738	40068	*	TCONS_00015873	LuciCFU	SF3B1CFU	XLOC_005890	NA	NAP1L1	TSS8586	=	NM_139207	4451	NA	chr12	*	Cufflinks	exon	NA	NA	NAP1L1	NM_139207	NM_139207	NA	OK	88.6512	69.9879	-0.341035	0.0014	0.00814774	yes	OK	36.8044	21.7642	-0.757923	0.00065	0.0125515	yes	no	41.516	31.0971
TCONS_00065314	228.148	174.59	200.846	108.59	129.445	117.497	chr9	130565144	130617770	52627	*	TCONS_00065314	LuciCFU	SF3B1CFU	XLOC_024719	NA	ENG	TSS35854	=	NM_001114753	3060	NA	chr9	*	Cufflinks	exon	NA	NA	ENG	NM_001114753	NM_001114753	NA	OK	219.01	169.555	-0.369242	0.00185	0.0103767	yes	OK	201.195	118.511	-0.763575	5e-05	0.00153501	yes	yes	91.8657	69.8953
TCONS_00050943	58.3998	30.546	28.8491	19.8964	24.9444	24.369	chr5	43287571	43313614	26044	*	TCONS_00050943	LuciCFU	SF3B1CFU	XLOC_018916	NA	HMGCS1	TSS27722	=	NM_001098272	5450	NA	chr5	*	Cufflinks	exon	NA	NA	HMGCS1	NM_001098272	NM_001098272	NA	OK	81.5083	66.087	-0.302581	0.0073	0.0311714	yes	OK	39.265	23.0699	-0.76723	5e-05	0.00153501	yes	no	48.173	34.9084
TCONS_00018820	15.6	12.8568	12.826	6.34855	9.54238	8.32495	chr14	105886185	105937067	50883	*	TCONS_00018820	LuciCFU	SF3B1CFU	XLOC_007074	NA	MTA1	TSS10251	=	NM_004689	2840	NA	chr14	*	Cufflinks	exon	NA	NA	MTA1	NM_004689	NM_004689	NA	OK	38.3595	34.3036	-0.161223	0.15615	0.312851	no	OK	13.7609	8.07196	-0.769586	0.0036	0.0457551	yes	no	35.8735	23.5309
TCONS_00049857	19.6442	19.226	21.9567	11.6757	11.5319	12.2475	chr5	94982461	95055401	72941	*	TCONS_00049857	LuciCFU	SF3B1CFU	XLOC_018506:RFESD	NA	RFESD	TSS27079	=	NM_001131066	1645	NA	chr5	*	Cufflinks	exon	NA	NA	RFESD	NM_001131066	NM_001131066	TCONS_00049856	OK	31.8748	25.0952	-0.345007	1	1	no	OK	20.2756	11.8184	-0.778716	5e-05	0.00153501	yes	yes	63.6101	47.0943
TCONS_00011279	9.62361	13.7812	12.6326	6.5144	6.67251	7.73123	chr11	790474	805250	14777	*	TCONS_00011279	LuciCFU	SF3B1CFU	XLOC_004163:SLC25A22	NA	SLC25A22	TSS6049	=	NM_001191061	2628	NA	chr11	*	Cufflinks	exon	NA	NA	SLC25A22	NM_001191061	NM_001191061	TCONS_00011280	OK	15.4259	11.3172	-0.446836	1	1	no	OK	12.0125	6.97271	-0.784741	0.0004	0.00859988	yes	yes	77.8723	61.6117
TCONS_00062017	18.6358	19.249	16.9194	11.4156	9.82245	10.4513	chr8	27590832	27630170	39339	*	TCONS_00062017	LuciCFU	SF3B1CFU	XLOC_023501	NA	CCDC25	TSS34050	=	NM_018246	3640	NA	chr8	*	Cufflinks	exon	NA	NA	CCDC25	NM_018246	NM_018246	NA	OK	20.5743	16.0157	-0.361357	0.00235	0.0125561	yes	OK	18.2681	10.5631	-0.790289	5e-05	0.00153501	yes	yes	88.7909	65.9547
TCONS_00003992	74.274	80.4203	77.8432	42.1348	47.2583	44.8304	chr1	33473540	33502627	29088	*	TCONS_00003992	LuciCFU	SF3B1CFU	XLOC_001437	NA	AK2	TSS2139	=	NM_013411	3671	NA	chr1	*	Cufflinks	exon	NA	NA	AK2	NM_013411	NM_013411	NA	OK	100.589	74.9951	-0.423609	0.00015	0.00126516	yes	OK	77.5125	44.7412	-0.792826	5e-05	0.00153501	yes	yes	77.0586	59.6588
TCONS_00046296	19.173	22.6651	18.9118	11.2487	12.4985	11.2471	chr3	167401694	167452651	50958	*	TCONS_00046296	LuciCFU	SF3B1CFU	XLOC_017135	NA	PDCD10	TSS25092	=	NM_145859	1287	NA	chr3	*	Cufflinks	exon	NA	NA	PDCD10	NM_145859	NM_145859	NA	OK	51.7506	60.1768	0.217632	0.0634	0.162098	no	OK	20.25	11.6647	-0.795766	0.0019	0.0286804	yes	no	39.13	19.384
TCONS_00018371	62.6327	58.7888	51.437	32.0259	35.2108	32.1072	chr14	75348593	75370635	22043	*	TCONS_00018371	LuciCFU	SF3B1CFU	XLOC_006854	NA	DLST	TSS9979	=	NM_001933	2842	NA	chr14	*	Cufflinks	exon	NA	NA	DLST	NM_001933	NM_001933	NA	OK	60.9987	40.7752	-0.581087	5e-05	0.000489935	yes	OK	57.6195	33.1146	-0.79909	5e-05	0.00153501	yes	yes	94.4602	81.2126
TCONS_00065078	16.4065	18.131	14.9146	9.44926	9.98446	8.90934	chr9	114122972	114247025	124054	*	TCONS_00065078	LuciCFU	SF3B1CFU	XLOC_024643	NA	KIAA0368	TSS35743	j	NM_001080398	6924	NA	chr9	*	Cufflinks	exon	NA	NA	KIAA0368	CUFF.15704.2	NM_001080398	NA	OK	28.604	23.6248	-0.275916	0.0126	0.0480386	yes	OK	16.484	9.44769	-0.803034	5e-05	0.00153501	yes	yes	57.6283	39.9906
TCONS_00023375	16.813	15.8169	13.0051	8.00486	9.16013	8.85852	chr16	70323669	70380650	56982	*	TCONS_00023375	LuciCFU	SF3B1CFU	XLOC_008724	NA	DDX19B	TSS12747	=	NM_007242	1829	NA	chr16	*	Cufflinks	exon	NA	NA	DDX19B	NM_007242	NM_007242	NA	OK	19.1814	12.8413	-0.578909	5e-05	0.000489935	yes	OK	15.2117	8.6745	-0.810326	5e-05	0.00153501	yes	yes	79.3044	67.5516
TCONS_00058096	27.7918	26.3445	21.1381	14.3055	13.8948	14.5125	chr7	56032269	56067875	35607	*	TCONS_00058096	LuciCFU	SF3B1CFU	XLOC_021975	NA	GBAS	TSS31888	=	NM_001483	2004	NA	chr7	*	Cufflinks	exon	NA	NA	GBAS	NM_001483	NM_001483	NA	OK	37.2916	29.6306	-0.33176	0.00475	0.0222177	yes	OK	25.0915	14.2376	-0.817489	5e-05	0.00153501	yes	yes	67.2846	48.0503
TCONS_00053504	48.9048	33.4336	38.6213	21.7419	28.3682	18.3646	chr6	143381848	143661441	279594	*	TCONS_00053504	LuciCFU	SF3B1CFU	XLOC_019909	NA	AIG1	TSS29138	=	NM_016108	1385	NA	chr6	*	Cufflinks	exon	NA	NA	AIG1	NM_016108	NM_016108	NA	OK	48.7422	31.8131	-0.615549	5e-05	0.000489935	yes	OK	40.3199	22.8249	-0.820885	5e-05	0.00153501	yes	yes	82.7207	71.7469
TCONS_00062023	26.5136	17.054	16.6681	11.0601	13.1316	9.82942	chr8	28203101	28243977	40877	*	TCONS_00062023	LuciCFU	SF3B1CFU	XLOC_023506	NA	ZNF395	TSS34056	j	NM_018660	4749	NA	chr8	*	Cufflinks	exon	NA	NA	ZNF395	CUFF.14838.3	NM_018660	NA	OK	30.7292	23.9346	-0.360514	0.00165	0.00943747	yes	OK	20.0786	11.3404	-0.82419	0.0001	0.00283076	yes	yes	65.3405	47.3808
TCONS_00043530	13.0647	13.3248	11.731	6.52147	6.42429	8.36833	chr3	49977476	50114685	137210	*	TCONS_00043530	LuciCFU	SF3B1CFU	XLOC_016168	NA	RBM6	TSS23631	=	NM_005777	3739	NA	chr3	*	Cufflinks	exon	NA	NA	RBM6	NM_005777	NM_005777	NA	OK	19.524	15.9983	-0.287329	0.02045	0.0689082	no	OK	12.7068	7.1047	-0.83876	5e-05	0.00153501	yes	yes	65.083	44.4091
TCONS_00027582	17.8326	19.9296	17.932	9.60617	10.5947	10.9013	chr17	34842328	34895571	53244	*	TCONS_00027582	LuciCFU	SF3B1CFU	XLOC_010219	NA	MYO19	TSS14977	=	NM_001163735	4401	NA	chr17	*	Cufflinks	exon	NA	NA	MYO19	NM_001163735	NM_001163735	NA	OK	24.2272	17.1972	-0.494453	0.0046	0.0216873	yes	OK	18.5647	10.3674	-0.840511	5e-05	0.00153501	yes	yes	76.6275	60.2854
TCONS_00034690	21.2264	30.13	31.1917	14.7915	16.6731	14.3642	chr2	27994583	28002608	8026	*	TCONS_00034690	LuciCFU	SF3B1CFU	XLOC_012878	NA	MRPL33	TSS18801	=	NM_004891	518	NA	chr2	*	Cufflinks	exon	NA	NA	MRPL33	NM_004891	NM_004891	NA	OK	46.6205	33.9755	-0.456467	0.0024	0.0127831	yes	OK	27.516	15.2763	-0.84898	5e-05	0.00153501	yes	yes	59.0212	44.9627
TCONS_00025734	47.1638	41.651	30.6996	17.9964	26.4367	21.6712	chr17	33914281	34053436	139156	*	TCONS_00025734	LuciCFU	SF3B1CFU	XLOC_009581	NA	AP2B1	TSS14011	=	NM_001030006	5763	NA	chr17	*	Cufflinks	exon	NA	NA	AP2B1	NM_001030006	NM_001030006	NA	OK	111.286	90.1976	-0.303109	0.00555	0.0251652	yes	OK	39.8382	22.0348	-0.854368	0.0006	0.0118107	yes	yes	35.798	24.4295
TCONS_00054753	210.88	253.057	200.426	103.289	143.196	120.923	chr6	86374595	86388455	13861	*	TCONS_00054753	LuciCFU	SF3B1CFU	XLOC_020370	NA	SNHG5	TSS29826	=	NR_003038	507	NA	chr6	*	Cufflinks	exon	NA	NA	SNHG5	NR_003038	NR_003038	NA	OK	228.318	147.976	-0.625688	5e-05	0.000489935	yes	OK	221.455	122.469	-0.85459	5e-05	0.00153501	yes	yes	96.9941	82.7627
TCONS_00059197	85.4168	35.8925	47.3413	23.8031	27.3502	41.6087	chr7	155089485	155101945	12461	*	TCONS_00059197	LuciCFU	SF3B1CFU	XLOC_022364	NA	INSIG1	TSS32478	=	NM_005542	3010	NA	chr7	*	Cufflinks	exon	NA	NA	INSIG1	NM_005542	NM_005542	NA	OK	108.159	49.8421	-1.11772	5e-05	0.000489935	yes	OK	56.2169	30.9207	-0.862432	5e-05	0.00153501	yes	yes	51.9762	62.0373
TCONS_00011831	47.5757	44.288	38.8412	20.9774	25.7323	24.3834	chr11	46958250	47199026	240777	*	TCONS_00011831	LuciCFU	SF3B1CFU	XLOC_004378	NA	ARFGAP2	TSS6359	=	NM_032389	3022	NA	chr11	*	Cufflinks	exon	NA	NA	ARFGAP2	NM_032389	NM_032389	NA	OK	47.4412	32.3424	-0.552713	5e-05	0.000489935	yes	OK	43.5683	23.6977	-0.87853	5e-05	0.00153501	yes	yes	91.8364	73.2713
TCONS_00029096	24.7321	24.9292	23.9642	13.4492	12.4417	13.8742	chr18	33688493	33760506	72014	*	TCONS_00029096	LuciCFU	SF3B1CFU	XLOC_010845	NA	ELP2	TSS15848	=	NM_018255	2625	NA	chr18	*	Cufflinks	exon	NA	NA	ELP2	NM_018255	NM_018255	NA	OK	29.3172	19.7045	-0.573221	5e-05	0.000489935	yes	OK	24.5419	13.255	-0.888704	5e-05	0.00153501	yes	yes	83.7116	67.2689
TCONS_00001347	28.0496	25.6841	27.4826	14.6931	13.4802	15.0962	chr1	76190042	76229355	39314	*	TCONS_00001347	LuciCFU	SF3B1CFU	XLOC_000464	NA	ACADM	TSS708	=	NM_000016	2603	NA	chr1	*	Cufflinks	exon	NA	NA	ACADM	NM_000016	NM_000016	NA	OK	31.4771	22.1842	-0.504768	5e-05	0.000489935	yes	OK	27.0721	14.4232	-0.908418	5e-05	0.00153501	yes	yes	86.0057	65.0156
TCONS_00003784	22.7601	22.309	22.3943	10.2468	14.0689	11.4037	chr1	24122088	24127304	5217	*	TCONS_00003784	LuciCFU	SF3B1CFU	XLOC_001362	NA	GALE	TSS2024	=	NM_001008216	1566	NA	chr1	*	Cufflinks	exon	NA	NA	GALE	NM_001008216	NM_001008216	NA	OK	28.0352	20.5413	-0.448709	0.0003	0.00228947	yes	OK	22.4878	11.9065	-0.917395	5e-05	0.00153501	yes	yes	80.2127	57.9637
TCONS_00039853	59.4624	58.5755	54.9739	29.1371	28.1563	34.0439	chr20	17922243	17949490	27248	*	TCONS_00039853	LuciCFU	SF3B1CFU	XLOC_014820:SNX5	NA	SNX5	TSS21657	=	NM_152227	2152	NA	chr20	*	Cufflinks	exon	NA	NA	SNX5	NM_152227	NM_152227	NA	OK	76.0848	52.1001	-0.546321	1	1	no	OK	57.6706	30.4458	-0.921594	5e-05	0.00153501	yes	yes	75.7978	58.4371
TCONS_00027240	25.2823	28.1679	15.5424	12.0477	11.4265	12.825	chr17	15133095	15168644	35550	*	TCONS_00027240	LuciCFU	SF3B1CFU	XLOC_010090	NA	PMP22	TSS14788	=	NM_153321	1799	NA	chr17	*	Cufflinks	exon	NA	NA	PMP22	NM_153321	NM_153321	NA	OK	46.3805	39.4544	-0.233331	0.045	0.125455	no	OK	22.9975	12.0997	-0.926502	5e-05	0.00153501	yes	no	49.5844	30.6676
TCONS_00010712	17.8721	16.2419	13.3338	7.66715	8.20772	8.91111	chr11	85339616	85347583	7968	*	TCONS_00010712	LuciCFU	SF3B1CFU	XLOC_003950	NA	TMEM126B	TSS5739	=	NM_001193538	1210	NA	chr11	*	Cufflinks	exon	NA	NA	TMEM126B	NM_001193538	NM_001193538	NA	OK	44.2748	47.2175	0.0928358	0.4584	0.645654	no	OK	15.8159	8.26199	-0.936817	0.00385	0.0480999	yes	no	35.7221	17.4977
TCONS_00021991	31.7029	20.6093	18.5	11.8861	12.3277	12.7213	chr15	91509267	91537926	28660	*	TCONS_00021991	LuciCFU	SF3B1CFU	XLOC_008264	NA	PRC1	TSS12005	=	NM_003981	3190	NA	chr15	*	Cufflinks	exon	NA	NA	PRC1	NM_003981	NM_003981	NA	OK	63.0852	55.057	-0.196377	0.08095	0.193468	no	OK	23.6041	12.3117	-0.939005	0.0002	0.0049331	yes	yes	37.4162	22.3617
TCONS_00032212	37.2744	42.7451	34.3108	16.4405	19.4363	23.6145	chr19	644373	663322	18950	*	TCONS_00032212	LuciCFU	SF3B1CFU	XLOC_011966	NA	RNF126	TSS17502	=	NM_194460	1650	NA	chr19	*	Cufflinks	exon	NA	NA	RNF126	NM_194460	NM_194460	TCONS_00032211	OK	40.0095	23.9359	-0.741167	5e-05	0.000489935	yes	OK	38.1101	19.8304	-0.942457	5e-05	0.00153501	yes	yes	95.2526	82.8479
TCONS_00065187	11.0494	13.459	11.0738	5.85144	6.01865	6.50817	chr9	123617930	123639606	21677	*	TCONS_00065187	LuciCFU	SF3B1CFU	XLOC_024679	NA	PHF19	TSS35797	=	NM_015651	4287	NA	chr9	*	Cufflinks	exon	NA	NA	PHF19	NM_015651	NM_015651	NA	OK	32.6182	45.3934	0.476803	0.00075	0.00491703	yes	OK	11.8608	6.12609	-0.953159	5e-05	0.00153501	yes	no	36.3625	13.4956
TCONS_00046432	11.2291	9.48708	10.2368	5.32026	5.24063	5.33296	chr3	183637719	183736284	98566	*	TCONS_00046432	LuciCFU	SF3B1CFU	XLOC_017171	NA	ABCC5	TSS25152	=	NM_001023587	1973	NA	chr3	*	Cufflinks	exon	NA	NA	ABCC5	NM_001023587	NM_001023587	NA	OK	22.0587	20.1811	-0.128344	0.3334	0.523892	no	OK	10.3177	5.29795	-0.961608	0.0035	0.0448476	yes	no	46.7738	26.252
TCONS_00027773	149.683	119.007	123.38	63.741	71.7827	64.2967	chr17	40023166	40075415	52250	*	TCONS_00027773	LuciCFU	SF3B1CFU	XLOC_010315	NA	ACLY	TSS15091	=	NM_001096	4353	NA	chr17	*	Cufflinks	exon	NA	NA	ACLY	NM_001096	NM_001096	NA	OK	173.21	142.97	-0.276814	0.01	0.0397145	yes	OK	130.69	66.6068	-0.972408	5e-05	0.00153501	yes	yes	75.4518	46.588
TCONS_00065280	19.1094	21.1088	18.0194	9.0325	10.5241	10.089	chr9	128199672	128469513	269842	*	TCONS_00065280	LuciCFU	SF3B1CFU	XLOC_024709	NA	MAPKAP1	TSS35838	=	NM_001006617	3395	NA	chr9	*	Cufflinks	exon	NA	NA	MAPKAP1	NM_001006617	NM_001006617	NA	OK	41.3312	48.7994	0.239633	0.0434	0.122219	no	OK	19.4125	9.88187	-0.97413	0.0001	0.00283076	yes	yes	46.9681	20.25
TCONS_00049690	12.9105	14.0868	12.7701	6.19308	6.71213	6.9707	chr5	70883093	70954534	71442	*	TCONS_00049690	LuciCFU	SF3B1CFU	XLOC_018443	NA	MCCC2	TSS26990	j	NM_022132	3584	NA	chr5	*	Cufflinks	exon	NA	NA	MCCC2	CUFF.12464.1	NM_022132	NA	OK	34.9164	24.832	-0.491705	5e-05	0.000489935	yes	OK	13.2558	6.6253	-1.00057	5e-05	0.00153501	yes	no	37.9644	26.6805
TCONS_00035717	22.352	17.6115	16.3617	9.19201	8.14626	10.7337	chr2	152266328	152591001	324674	*	TCONS_00035717	LuciCFU	SF3B1CFU	XLOC_013249	NA	RIF1	TSS19349	=	NM_018151	9855	NA	chr2	*	Cufflinks	exon	NA	NA	RIF1	NM_018151	NM_018151	NA	OK	41.9751	32.5644	-0.366239	0.00055	0.00379186	yes	OK	18.7751	9.35733	-1.00465	5e-05	0.00153501	yes	yes	44.7291	28.7348
TCONS_00030282	24.9553	19.0726	17.3094	11.0303	10.6543	8.87571	chr19	10828281	10947278	118998	*	TCONS_00030282	LuciCFU	SF3B1CFU	XLOC_011279	NA	DNM2	TSS16483	=	NM_001005361	3666	NA	chr19	*	Cufflinks	exon	NA	NA	DNM2	NM_001005361	NM_001005361	NA	OK	69.3521	78.4738	0.17827	0.1236	0.263724	no	OK	20.4457	10.1868	-1.0051	0.0013	0.021474	yes	no	29.481	12.9811
TCONS_00062099	14.0835	14.4707	12.9385	6.52552	7.56034	6.44475	chr8	38089008	38241099	152092	*	TCONS_00062099	LuciCFU	SF3B1CFU	XLOC_023534:WHSC1L1	NA	WHSC1L1	TSS34098	=	NM_017778	3995	NA	chr8	*	Cufflinks	exon	NA	NA	WHSC1L1	NM_017778	NM_017778	NA	OK	20.1516	19.012	-0.0839788	1	1	no	OK	13.8309	6.84354	-1.01508	0.0006	0.0118107	yes	yes	68.6344	35.9958
TCONS_00032868	14.3047	14.6488	12.5464	6.73671	6.66696	7.09224	chr19	15464223	15490734	26512	*	TCONS_00032868	LuciCFU	SF3B1CFU	XLOC_012201	NA	AKAP8	TSS17851	=	NM_005858	3543	NA	chr19	*	Cufflinks	exon	NA	NA	AKAP8	NM_005858	NM_005858	NA	OK	15.3137	8.99751	-0.76722	5e-05	0.000489935	yes	OK	13.8333	6.83197	-1.01777	5e-05	0.00153501	yes	yes	90.3328	75.9318
TCONS_00022945	20.4123	19.2622	19.6704	9.06962	11.0267	9.18253	chr16	31119614	31124112	4499	*	TCONS_00022945	LuciCFU	SF3B1CFU	XLOC_008584	NA	BCKDK	TSS12520	=	NM_005881	2128	NA	chr16	*	Cufflinks	exon	NA	NA	BCKDK	NM_005881	NM_005881	NA	OK	30.3251	18.093	-0.745081	5e-05	0.000489935	yes	OK	19.7816	9.75963	-1.01926	5e-05	0.00153501	yes	yes	65.2318	53.9415
TCONS_00018786	26.5889	23.9773	22.7128	9.98701	13.9874	11.9999	chr14	105155942	105185947	30006	*	TCONS_00018786	LuciCFU	SF3B1CFU	XLOC_007062	NA	INF2	TSS10233	=	NM_022489	4710	NA	chr14	*	Cufflinks	exon	NA	NA	INF2	NM_022489	NM_022489	NA	OK	41.6207	25.105	-0.729328	5e-05	0.000489935	yes	OK	24.4263	11.9914	-1.02644	5e-05	0.00153501	yes	yes	58.6879	47.765
TCONS_00040663	15.3828	10.0791	10.9073	6.75076	5.57896	5.437	chr21	38437663	38575408	137746	*	TCONS_00040663	LuciCFU	SF3B1CFU	XLOC_015158	NA	TTC3	TSS22117	=	NM_001001894	7716	NA	chr21	*	Cufflinks	exon	NA	NA	TTC3	NM_001001894	NM_001001894	NA	OK	24.1147	17.8803	-0.431536	5e-05	0.000489935	yes	OK	12.1231	5.92224	-1.03354	5e-05	0.00153501	yes	yes	50.2727	33.1216
TCONS_00035596	12.4139	11.7907	11.0536	5.58098	6.37054	5.01325	chr2	131113579	131132982	19404	*	TCONS_00035596	LuciCFU	SF3B1CFU	XLOC_013206	NA	PTPN18	TSS19288	=	NM_014369	3669	NA	chr2	*	Cufflinks	exon	NA	NA	PTPN18	NM_014369	NM_014369	NA	OK	21.6406	18.2834	-0.243202	0.041	0.117131	no	OK	11.7527	5.65492	-1.05542	5e-05	0.00153501	yes	yes	54.3086	30.9293
TCONS_00046087	11.5706	9.99554	11.3144	5.72006	4.87028	5.22822	chr3	138371539	138553802	182264	*	TCONS_00046087	LuciCFU	SF3B1CFU	XLOC_017051	NA	PIK3CB	TSS24973	j	NM_006219	6291	NA	chr3	*	Cufflinks	exon	NA	NA	PIK3CB	CUFF.11172.5	NM_006219	NA	OK	16.4568	9.41886	-0.805056	5e-05	0.000489935	yes	OK	10.9602	5.27285	-1.05562	5e-05	0.00153501	yes	yes	66.5998	55.9818
TCONS_00058366	55.0557	49.5725	49.2463	23.9687	22.6266	26.6852	chr7	80231503	80308593	77091	*	TCONS_00058366	LuciCFU	SF3B1CFU	XLOC_022069	NA	CD36	TSS32027	j	NM_001001548	4522	NA	chr7	*	Cufflinks	exon	NA	NA	CD36	CUFF.14296.5	NM_001001548	NA	OK	135.684	93.4036	-0.538699	5e-05	0.000489935	yes	OK	51.2915	24.4269	-1.07025	5e-05	0.00153501	yes	no	37.8022	26.152
TCONS_00043637	14.247	13.1616	13.1563	6.57222	6.24132	6.49438	chr3	52489523	52527088	37566	*	TCONS_00043637	LuciCFU	SF3B1CFU	XLOC_016195	NA	NISCH	TSS23678	=	NM_007184	5239	NA	chr3	*	Cufflinks	exon	NA	NA	NISCH	NM_007184	NM_007184	NA	OK	17.8195	12.2503	-0.540632	5e-05	0.000489935	yes	OK	13.5216	6.43597	-1.07104	5e-05	0.00153501	yes	yes	75.8809	52.5372
TCONS_00006237	11.2911	11.6901	13.6473	5.74942	6.35352	5.25697	chr1	234527058	234615239	88182	*	TCONS_00006237	LuciCFU	SF3B1CFU	XLOC_002265	NA	TARBP1	TSS3315	=	NM_005646	5130	NA	chr1	*	Cufflinks	exon	NA	NA	TARBP1	NM_005646	NM_005646	NA	OK	15.2515	8.75349	-0.801021	5e-05	0.000489935	yes	OK	12.2095	5.78663	-1.07721	5e-05	0.00153501	yes	yes	80.0544	66.1065
TCONS_00065056	15.3401	12.5975	11.2939	6.55909	5.7695	6.20211	chr9	111777296	111882434	105139	*	TCONS_00065056	LuciCFU	SF3B1CFU	XLOC_024632	NA	TMEM245	TSS35728	j	NM_032012	8300	NA	chr9	*	Cufflinks	exon	NA	NA	TMEM245	CUFF.15695.1	NM_032012	NA	OK	24.0956	8.43136	-1.51493	5e-05	0.000489935	yes	OK	13.0772	6.1769	-1.0821	5e-05	0.00153501	yes	yes	54.2721	73.261
TCONS_00005067	10.8831	9.65828	7.8488	5.15811	3.50478	4.62966	chr1	150782180	150849260	67081	*	TCONS_00005067	LuciCFU	SF3B1CFU	XLOC_001822	NA	ARNT	TSS2685	=	NM_001668	4887	NA	chr1	*	Cufflinks	exon	NA	NA	ARNT	NM_001668	NM_001668	NA	OK	16.5615	12.7094	-0.381935	0.0008	0.00518991	yes	OK	9.46341	4.43085	-1.09478	0.00025	0.00587653	yes	yes	57.141	34.8628
TCONS_00004278	10.579	12.148	11.667	5.59923	4.74641	5.7181	chr1	47098422	47134385	35964	*	TCONS_00004278	LuciCFU	SF3B1CFU	XLOC_001536	NA	ATPAF1	TSS2279	=	NM_022745	4276	NA	chr1	*	Cufflinks	exon	NA	NA	ATPAF1	CUFF.494.3	NM_022745	NA	OK	44.1233	45.2946	0.0378001	0.75945	0.867089	no	OK	11.4647	5.35458	-1.09835	5e-05	0.00153501	yes	no	25.9833	11.8217
TCONS_00052135	23.9321	26.675	23.1059	10.591	11.1165	12.6552	chr6	4017479	4065217	47739	*	TCONS_00052135	LuciCFU	SF3B1CFU	XLOC_019406	NA	PRPF4B	TSS28407	j	NM_003913	5554	NA	chr6	*	Cufflinks	exon	NA	NA	PRPF4B	CUFF.13028.3	NM_003913	NA	OK	29.5849	17.7397	-0.737885	5e-05	0.000489935	yes	OK	24.571	11.4543	-1.10107	5e-05	0.00153501	yes	yes	83.0525	64.5687
TCONS_00032449	29.4223	32.2014	29.652	12.9966	15.2405	14.2563	chr19	6413118	6425380	12263	*	TCONS_00032449	LuciCFU	SF3B1CFU	XLOC_012058:KHSRP	NA	KHSRP	TSS17630	=	NM_003685	3250	NA	chr19	*	Cufflinks	exon	NA	NA	KHSRP	NM_003685	NM_003685	NA	OK	142.315	138.703	-0.0370846	1	1	no	OK	30.4252	14.1645	-1.10299	0.0035	0.0448476	yes	no	21.3788	10.2121
TCONS_00008904	20.3013	19.2099	20.7915	7.77624	10.4666	9.75196	chr10	101909846	101945814	35969	*	TCONS_00008904	LuciCFU	SF3B1CFU	XLOC_003241	NA	ERLIN1	TSS4737	j	NM_001100626	3173	NA	chr10	*	Cufflinks	exon	NA	NA	ERLIN1	CUFF.1999.3	NM_001100626	NA	OK	34.3791	24.6255	-0.481378	5e-05	0.000489935	yes	OK	20.1009	9.33158	-1.10706	5e-05	0.00153501	yes	yes	58.4684	37.894
TCONS_00007833	11.7451	10.1265	7.9267	4.86671	5.03064	3.85948	chr10	126150275	126302710	152436	*	TCONS_00007833	LuciCFU	SF3B1CFU	XLOC_002891	NA	LHPP	TSS4215	=	NM_022126	1685	NA	chr10	*	Cufflinks	exon	NA	NA	LHPP	NM_022126	NM_022126	NA	OK	12.4586	6.63281	-0.90945	5e-05	0.000489935	yes	OK	9.93276	4.58561	-1.11508	5e-05	0.00153501	yes	yes	79.7261	69.1353
TCONS_00037176	12.9442	14.6662	14.3806	6.89909	6.02498	6.2203	chr2	70436572	70475823	39252	*	TCONS_00037176	LuciCFU	SF3B1CFU	XLOC_013752	NA	TIA1	TSS20126	=	NM_022173	4653	NA	chr2	*	Cufflinks	exon	NA	NA	TIA1	NM_022173	NM_022173	NA	OK	16.6652	15.3624	-0.117436	0.31545	0.50512	no	OK	13.997	6.38146	-1.13316	5e-05	0.00153501	yes	yes	83.9894	41.5395
TCONS_00028686	11.129	13.4949	12.2635	5.55636	6.83359	4.20929	chr17	80347085	80408707	61623	*	TCONS_00028686	LuciCFU	SF3B1CFU	XLOC_010645	NA	C17orf62	TSS15580	=	NM_001033046	2151	NA	chr17	*	Cufflinks	exon	NA	NA	C17orf62	NM_001033046	NM_001033046	NA	OK	22.0583	20.8066	-0.0842804	0.6218	0.778803	no	OK	12.2958	5.53308	-1.15201	0.0025	0.0350254	yes	yes	55.7423	26.5929
TCONS_00007657	15.5963	10.8439	12.1072	6.08128	5.24627	6.01416	chr10	111705316	111895409	190094	*	TCONS_00007657	LuciCFU	SF3B1CFU	XLOC_002832	NA	ADD3	TSS4125	=	NM_016824	4444	NA	chr10	*	Cufflinks	exon	NA	NA	ADD3	NM_016824	NM_016824	NA	OK	18.5771	14.6096	-0.346613	0.00415	0.0200299	yes	OK	12.8491	5.78057	-1.15239	5e-05	0.00153501	yes	yes	69.1663	39.5669
TCONS_00041940	13.3349	10.4507	11.1895	5.58282	6.08528	4.01732	chr22	40766422	41032860	266439	*	TCONS_00041940	LuciCFU	SF3B1CFU	XLOC_015603	NA	SGSM3	TSS22766	=	NM_015705	2989	NA	chr22	*	Cufflinks	exon	NA	NA	SGSM3	NM_015705	NM_015705	NA	OK	15.0235	8.53019	-0.816569	0.00025	0.0019516	yes	OK	11.6584	5.22848	-1.1569	0.00085	0.015413	yes	yes	77.6011	61.2938
TCONS_00011432	9.52839	8.08174	9.48724	3.63042	5.39662	2.81355	chr11	5684424	5706457	22034	*	TCONS_00011432	LuciCFU	SF3B1CFU	XLOC_004232	NA	TRIM5	TSS6135	=	NM_033034	3399	NA	chr11	*	Cufflinks	exon	NA	NA	TRIM5	NM_033034	NM_033034	NA	OK	16.6734	14.9278	-0.159543	0.18875	0.357608	no	OK	9.03246	3.94686	-1.19441	0.00155	0.0246706	yes	yes	54.1729	26.4397
TCONS_00025688	13.5499	12.5924	14.1154	6.27204	6.57155	4.64323	chr17	30468285	30552746	84462	*	TCONS_00025688	LuciCFU	SF3B1CFU	XLOC_009561	NA	RHOT1	TSS13987	=	NM_018307	3089	NA	chr17	*	Cufflinks	exon	NA	NA	RHOT1	NM_018307	NM_018307	NA	OK	23.0681	19.9509	-0.209448	0.074	0.181309	no	OK	13.4192	5.82894	-1.203	5e-05	0.00153501	yes	yes	58.1721	29.2164
TCONS_00050425	25.7552	32.967	31.9381	14.5159	10.8157	13.9272	chr5	151145604	151304397	158794	*	TCONS_00050425	LuciCFU	SF3B1CFU	XLOC_018701	NA	G3BP1	TSS27412	=	NM_198395	2804	NA	chr5	*	Cufflinks	exon	NA	NA	G3BP1	NM_198395	NM_198395	NA	OK	124.872	112.058	-0.156201	0.24065	0.422341	no	OK	30.2201	13.0863	-1.20746	0.0026	0.0360894	yes	no	24.2009	11.6781
TCONS_00064825	154.682	154.671	159.08	63.0566	70.5381	66.5573	chr9	86581656	86595569	13914	*	TCONS_00064825	LuciCFU	SF3B1CFU	XLOC_024537	NA	HNRNPK	TSS35603	=	NM_031262	2918	NA	chr9	*	Cufflinks	exon	NA	NA	HNRNPK	NM_031262	NM_031262	NA	OK	394.6	376.684	-0.0670376	0.5463	0.722078	no	OK	156.144	66.7174	-1.22674	5e-05	0.00153501	yes	no	39.5702	17.7118
TCONS_00001046	18.6359	18.0588	13.2616	6.66662	7.66241	6.87987	chr1	46016454	46035725	19272	*	TCONS_00001046	LuciCFU	SF3B1CFU	XLOC_000364	NA	AKR1A1	TSS550	=	NM_001202413	1363	NA	chr1	*	Cufflinks	exon	NA	NA	AKR1A1	NM_001202413	NM_001202413	NA	OK	42.0449	25.913	-0.698256	5e-05	0.000489935	yes	OK	16.6521	7.06963	-1.236	5e-05	0.00153501	yes	yes	39.6055	27.2822
TCONS_00032942	53.5731	35.0077	35.904	16.2703	18.8579	17.4666	chr19	18529678	18549437	19760	*	TCONS_00032942	LuciCFU	SF3B1CFU	XLOC_012239	NA	ISYNA1	TSS17901	=	NM_016368	2420	NA	chr19	*	Cufflinks	exon	NA	NA	ISYNA1	NM_016368	NM_016368	NA	OK	46.6297	23.8124	-0.969536	5e-05	0.000489935	yes	OK	41.4949	17.5316	-1.24298	5e-05	0.00153501	yes	yes	88.9881	73.6238
TCONS_00044173	31.8162	36.2272	32.2367	11.3194	13.4153	17.2135	chr3	133292433	133309118	16686	*	TCONS_00044173	LuciCFU	SF3B1CFU	XLOC_016408	NA	CDV3	TSS23980	=	NM_017548	3460	NA	chr3	*	Cufflinks	exon	NA	NA	CDV3	NM_017548	NM_017548	NA	OK	94.5685	85.8467	-0.139596	0.19635	0.367971	no	OK	33.4267	13.9827	-1.25735	5e-05	0.00153501	yes	no	35.3465	16.288
TCONS_00022470	11.3315	10.5401	14.1547	5.36891	4.9463	4.638	chr16	4846923	4932363	85441	*	TCONS_00022470	LuciCFU	SF3B1CFU	XLOC_008442	NA	UBN1	TSS12271	=	NM_001079514	5974	NA	chr16	*	Cufflinks	exon	NA	NA	UBN1	NM_001079514	NM_001079514	NA	OK	26.412	27.8971	0.0789255	0.62655	0.782112	no	OK	12.0088	4.9844	-1.2686	0.0007	0.0133232	yes	yes	45.4672	17.8671
TCONS_00051764	24.9165	24.1494	20.817	8.87806	8.78212	10.9404	chr5	157212750	157286183	73434	*	TCONS_00051764	LuciCFU	SF3B1CFU	XLOC_019212	NA	CLINT1	TSS28164	=	NM_014666	3986	NA	chr5	*	Cufflinks	exon	NA	NA	CLINT1	NM_014666	NM_014666	NA	OK	39.4398	33.3879	-0.240327	0.02925	0.0908356	no	OK	23.2943	9.53352	-1.2889	5e-05	0.00153501	yes	yes	59.0629	28.5538
TCONS_00012546	45.348	32.7807	27.3422	12.9386	13.4302	16.7694	chr11	85668213	85780923	112711	*	TCONS_00012546	LuciCFU	SF3B1CFU	XLOC_004652	NA	PICALM	TSS6779	=	NM_007166	4151	NA	chr11	*	Cufflinks	exon	NA	NA	PICALM	NM_007166	NM_007166	NA	OK	113.501	80.9635	-0.487361	5e-05	0.000489935	yes	OK	35.157	14.3794	-1.28981	5e-05	0.00153501	yes	yes	30.9751	17.7603
TCONS_00058249	65.7893	65.075	55.5641	24.4128	26.4752	24.8678	chr7	73095247	73112551	17305	*	TCONS_00058249	LuciCFU	SF3B1CFU	XLOC_022025	NA	WBSCR22	TSS31966	=	NM_017528	1239	NA	chr7	*	Cufflinks	exon	NA	NA	WBSCR22	NM_017528	NM_017528	NA	OK	67.6677	35.5921	-0.926912	5e-05	0.000489935	yes	OK	62.1428	25.252	-1.29919	5e-05	0.00153501	yes	yes	91.8352	70.9483
TCONS_00030290	14.6074	13.2442	11.11	5.57716	5.11546	4.93381	chr19	10982252	11040916	58665	*	TCONS_00030290	LuciCFU	SF3B1CFU	XLOC_011283	NA	CARM1	TSS16488	=	NM_199141	2968	NA	chr19	*	Cufflinks	exon	NA	NA	CARM1	NM_199141	NM_199141	NA	OK	49.192	35.5054	-0.470385	0.0012	0.0071674	yes	OK	12.9872	5.20881	-1.31807	0.0003	0.00682406	yes	no	26.401	14.6705
TCONS_00059214	31.6687	31.5628	27.6452	11.4356	9.53655	13.8072	chr7	156931637	157062116	130480	*	TCONS_00059214	LuciCFU	SF3B1CFU	XLOC_022371	NA	UBE3C	TSS32488	=	NM_014671	5181	NA	chr7	*	Cufflinks	exon	NA	NA	UBE3C	NM_014671	NM_014671	NA	OK	38.2241	19.521	-0.969457	5e-05	0.000489935	yes	OK	30.2922	11.5931	-1.38568	5e-05	0.00153501	yes	yes	79.249	59.3878
TCONS_00040223	12.9455	8.12063	7.16626	3.45884	4.26007	3.04037	chr20	45837859	45986534	148676	*	TCONS_00040223	LuciCFU	SF3B1CFU	XLOC_014969	NA	ZMYND8	TSS21859	=	NM_183047	4652	NA	chr20	*	Cufflinks	exon	NA	NA	ZMYND8	NM_183047	NM_183047	TCONS_00040219	OK	28.7812	22.9834	-0.324536	0.00395	0.0192487	yes	OK	9.41078	3.58642	-1.39177	5e-05	0.00153501	yes	no	32.6977	15.6044
TCONS_00052700	16.935	12.7787	13.2646	4.56982	7.39894	4.38055	chr6	32936010	32949282	13273	*	TCONS_00052700	LuciCFU	SF3B1CFU	XLOC_019601	NA	BRD2	TSS28704	=	NM_001199456	3210	NA	chr6	*	Cufflinks	exon	NA	NA	BRD2	NM_001199456	NM_001199456	NA	OK	51.8634	40.4617	-0.358162	0.0011	0.00669032	yes	OK	14.3261	5.44977	-1.39438	0.0019	0.0286804	yes	yes	27.6228	13.469
TCONS_00047592	25.4511	25.2662	25.5693	9.0354	12.017	7.91588	chr4	119199916	119200978	1063	*	TCONS_00047592	LuciCFU	SF3B1CFU	XLOC_017651	NA	SNHG8	TSS25819	=	NR_034010	468	NA	chr4	*	Cufflinks	exon	NA	NA	SNHG8	NR_034010	NR_034010	NA	OK	54.2559	56.7372	0.0645156	0.6672	0.809213	no	OK	25.4289	9.6561	-1.39696	0.00015	0.00393317	yes	yes	46.8685	17.019
TCONS_00067077	10.4317	10.7493	10.516	3.98186	3.96625	4.06969	chrX	154299665	154358515	58851	*	TCONS_00067077	LuciCFU	SF3B1CFU	XLOC_025419	NA	BRCC3	TSS36833	=	NM_001018055	2854	NA	chrX	*	Cufflinks	exon	NA	NA	BRCC3	NM_001018055	NM_001018055	NA	OK	13.8916	7.73385	-0.844957	5e-05	0.000489935	yes	OK	10.5657	4.00593	-1.39918	5e-05	0.00153501	yes	yes	76.0582	51.7974
TCONS_00055348	22.2887	26.5937	27.2544	9.45084	10.1411	9.25251	chr6	170102217	170124106	21890	*	TCONS_00055348	LuciCFU	SF3B1CFU	XLOC_020592	NA	PHF10	TSS30146	=	NM_018288	1673	NA	chr6	*	Cufflinks	exon	NA	NA	PHF10	NM_018288	NM_018288	NA	OK	50.1479	31.028	-0.692618	5e-05	0.000489935	yes	OK	25.3789	9.61483	-1.4003	5e-05	0.00153501	yes	yes	50.6081	30.9876
TCONS_00020895	15.4064	5.21011	7.07737	3.13714	4.69643	2.62618	chr15	90727719	90772897	45179	*	TCONS_00020895	LuciCFU	SF3B1CFU	XLOC_007868	NA	SEMA4B	TSS11403	=	NM_020210	3814	NA	chr15	*	Cufflinks	exon	NA	NA	SEMA4B	NM_020210	NM_020210	NA	OK	15.2151	7.25202	-1.06905	5e-05	0.000489935	yes	OK	9.23131	3.48658	-1.40472	5e-05	0.00153501	yes	yes	60.672	48.0774
TCONS_00068198	14.7999	11.3977	12.5352	3.51333	5.03634	6.07074	chrX	135747703	135863503	115801	*	TCONS_00068198	LuciCFU	SF3B1CFU	XLOC_025807	NA	ARHGEF6	TSS37382	j	NM_004840	5212	NA	chrX	*	Cufflinks	exon	NA	NA	ARHGEF6	CUFF.16432.1	NM_004840	NA	OK	17.6618	11.852	-0.575501	5e-05	0.000489935	yes	OK	12.9109	4.87347	-1.40557	5e-05	0.00153501	yes	yes	73.1007	41.1194
TCONS_00000493	26.0212	25.6018	23.8143	8.60972	11.187	8.36686	chr1	23345736	23410184	64449	*	TCONS_00000493	LuciCFU	SF3B1CFU	XLOC_000177	NA	KDM1A	TSS255	j	NM_001009999	3299	NA	chr1	*	Cufflinks	exon	NA	NA	KDM1A	CUFF.216.1	NM_001009999	NA	OK	82.3235	76.2903	-0.109806	0.3047	0.493707	no	OK	25.1458	9.38785	-1.42145	5e-05	0.00153501	yes	no	30.5451	12.3054
TCONS_00011245	50.0842	35.7672	38.6134	15.9293	13.7939	16.0963	chr11	491858	507318	15461	*	TCONS_00011245	LuciCFU	SF3B1CFU	XLOC_004152	NA	RNH1	TSS6032	=	NM_203388	1755	NA	chr11	*	Cufflinks	exon	NA	NA	RNH1	NM_203388	NM_203388	NA	OK	212.662	170.415	-0.319508	0.00335	0.0168551	yes	OK	41.4883	15.2732	-1.4417	0.00015	0.00393317	yes	no	19.509	8.9624
TCONS_00001655	49.8535	51.4025	52.4864	20.7745	18.2306	17.5734	chr1	110527386	110566364	38979	*	TCONS_00001655	LuciCFU	SF3B1CFU	XLOC_000577	NA	AHCYL1	TSS871	=	NM_006621	3943	NA	chr1	*	Cufflinks	exon	NA	NA	AHCYL1	NM_006621	NM_006621	NA	OK	52.5322	21.834	-1.26663	5e-05	0.000489935	yes	OK	51.2475	18.8595	-1.44219	5e-05	0.00153501	yes	yes	97.5545	86.3768
TCONS_00026849	24.887	25.6987	25.7477	8.59774	8.72957	10.3916	chr17	1420212	1466110	45899	*	TCONS_00026849	LuciCFU	SF3B1CFU	XLOC_009958	NA	PITPNA	TSS14580	=	NM_006224	3641	NA	chr17	*	Cufflinks	exon	NA	NA	PITPNA	NM_006224	NM_006224	NA	OK	30.0795	14.1053	-1.09254	5e-05	0.000489935	yes	OK	25.4445	9.23963	-1.46144	5e-05	0.00153501	yes	yes	84.5908	65.5047
TCONS_00055069	20.0969	12.5688	13.7296	5.07693	5.21959	5.29001	chr6	133090506	133119787	29282	*	TCONS_00055069	LuciCFU	SF3B1CFU	XLOC_020482	NA	SLC18B1	TSS29992	=	NM_052831	2425	NA	chr6	*	Cufflinks	exon	NA	NA	SLC18B1	NM_052831	NM_052831	NA	OK	18.8807	7.23941	-1.38297	5e-05	0.000489935	yes	OK	15.4651	5.19551	-1.57368	5e-05	0.00153501	yes	yes	81.9096	71.767
TCONS_00026926	14.5571	9.8565	9.64675	3.81888	3.9417	3.02711	chr17	3468739	3599820	131082	*	TCONS_00026926	LuciCFU	SF3B1CFU	XLOC_009987:P2RX5	NA	P2RX5	TSS14628	=	NM_002561	2308	NA	chr17	*	Cufflinks	exon	NA	NA	P2RX5	NM_002561	NM_002561	NA	OK	15.9426	9.3564	-0.768853	1	1	no	OK	11.3534	3.5959	-1.65871	0.00045	0.00946261	yes	yes	71.2143	38.4325
TCONS_00063223	11.8954	8.45992	7.25804	2.62743	3.43642	2.64935	chr9	34646585	34650689	4105	*	TCONS_00063223	LuciCFU	SF3B1CFU	XLOC_023950	NA	GALT	TSS34732	=	NM_000155	1405	NA	chr9	*	Cufflinks	exon	NA	NA	GALT	NM_000155	NM_000155	NA	OK	9.88788	3.55396	-1.47623	5e-05	0.000489935	yes	OK	9.20446	2.9044	-1.66409	5e-05	0.00153501	yes	yes	93.0883	81.7229
TCONS_00022149	16.0014	17.5172	15.7661	4.27951	4.73172	6.10764	chr16	577529	604636	27108	*	TCONS_00022149	LuciCFU	SF3B1CFU	XLOC_008344:SOLH	NA	SOLH	TSS12111	=	NM_005632	4744	NA	chr16	*	Cufflinks	exon	NA	NA	SOLH	NM_005632	NM_005632	NA	OK	30.5194	22.6901	-0.427661	1	1	no	OK	16.4282	5.03962	-1.70479	5e-05	0.00153501	yes	yes	53.8287	22.2106
TCONS_00014641	23.7949	24.9365	21.7099	6.79323	6.8732	7.44585	chr12	124105569	124147151	41583	*	TCONS_00014641	LuciCFU	SF3B1CFU	XLOC_005466	NA	GTF2H3	TSS7931	=	NM_001516	3417	NA	chr12	*	Cufflinks	exon	NA	NA	GTF2H3	NM_001516	NM_001516	NA	OK	25.8686	9.38809	-1.4623	5e-05	0.000489935	yes	OK	23.4804	7.03743	-1.73834	5e-05	0.00153501	yes	yes	90.768	74.9613
TCONS_00061732	11.9586	10.248	7.276	2.57089	2.9068	3.2848	chr8	145515238	145550591	35354	*	TCONS_00061732	LuciCFU	SF3B1CFU	XLOC_023369	NA	HSF1	TSS33872	j	NM_005526	2267	NA	chr8	*	Cufflinks	exon	NA	NA	HSF1	CUFF.15219.1	NM_005526	NA	OK	50.3987	55.014	0.126415	0.3076	0.496576	no	OK	9.82756	2.92083	-1.75046	0.00075	0.0140348	yes	no	19.4996	5.3092
TCONS_00046540	13.2599	9.28714	9.38436	2.22915	3.38634	3.76188	chr3	195590117	195636452	46336	*	TCONS_00046540	LuciCFU	SF3B1CFU	XLOC_017224	NA	TNK2	TSS25222	j	NM_005781	2965	NA	chr3	*	Cufflinks	exon	NA	NA	TNK2	CUFF.11438.1	NM_005781	NA	OK	17.788	10.7467	-0.727013	5e-05	0.000489935	yes	OK	10.6438	3.12579	-1.76772	5e-05	0.00153501	yes	yes	59.837	29.086
TCONS_00024043	19.4817	17.1275	14.8996	3.91449	4.45978	5.61213	chr16	11844441	11891114	46674	*	TCONS_00024043	LuciCFU	SF3B1CFU	XLOC_008944	NA	ZC3H7A	TSS13071	=	NM_014153	3816	NA	chr16	*	Cufflinks	exon	NA	NA	ZC3H7A	NM_014153	NM_014153	NA	OK	18.1004	6.10833	-1.56717	5e-05	0.000489935	yes	OK	17.1696	4.66213	-1.88079	5e-05	0.00153501	yes	yes	94.8576	76.3241
TCONS_00012106	13.1421	10.2473	9.58757	2.28433	3.45464	3.14884	chr11	63765923	63938169	172247	*	TCONS_00012106	LuciCFU	SF3B1CFU	XLOC_004497	NA	MACROD1	TSS6542	=	NM_014067	1257	NA	chr11	*	Cufflinks	exon	NA	NA	MACROD1	NM_014067	NM_014067	NA	OK	13.4862	7.83849	-0.782841	5e-05	0.000489935	yes	OK	10.9923	2.96261	-1.89156	5e-05	0.00153501	yes	yes	81.5078	37.7957
TCONS_00020716	20.3191	9.04069	15.6807	3.79788	3.7201	4.54728	chr15	78555953	78574538	18586	*	TCONS_00020716	LuciCFU	SF3B1CFU	XLOC_007797	NA	DNAJA4	TSS11303	=	NM_018602	3186	NA	chr15	*	Cufflinks	exon	NA	NA	DNAJA4	NM_018602	NM_018602	NA	OK	67.0158	33.8373	-0.985887	5e-05	0.000489935	yes	OK	15.0135	4.02175	-1.90036	5e-05	0.00153501	yes	no	22.4029	11.8856
TCONS_00022161	29.3644	18.7254	16.6293	4.85702	5.33881	5.63067	chr16	616970	634136	17167	*	TCONS_00022161	LuciCFU	SF3B1CFU	XLOC_008347:PIGQ	NA	PIGQ	TSS12118	=	NM_004204	2985	NA	chr16	*	Cufflinks	exon	NA	NA	PIGQ	NM_004204	NM_004204	NA	OK	36.1807	12.1678	-1.57214	1	1	no	OK	21.573	5.2755	-2.03185	5e-05	0.00153501	yes	yes	59.6257	43.3562
TCONS_00059196	36.821	14.7319	17.1736	4.31775	5.92532	4.72233	chr7	155089485	155101945	12461	*	TCONS_00059196	LuciCFU	SF3B1CFU	XLOC_022364	NA	INSIG1	TSS32478	j	NM_005542	3081	NA	chr7	*	Cufflinks	exon	NA	NA	INSIG1	CUFF.14676.4	NM_005542	NA	OK	108.159	49.8421	-1.11772	5e-05	0.000489935	yes	OK	22.9089	4.98847	-2.19924	5e-05	0.00153501	yes	no	21.1808	10.0085
TCONS_00065057	12.9093	10.4537	9.69234	1.89345	2.42593	2.44401	chr9	111777296	111882434	105139	*	TCONS_00065057	LuciCFU	SF3B1CFU	XLOC_024632	NA	TMEM245	TSS35729	=	NM_032012	7997	NA	chr9	*	Cufflinks	exon	NA	NA	TMEM245	NM_032012	NM_032012	NA	OK	24.0956	8.43136	-1.51493	5e-05	0.000489935	yes	OK	11.0184	2.25446	-2.28906	5e-05	0.00153501	yes	no	45.7279	26.739
TCONS_00000169	8.1014	6.67225	4.31433	0.24961	0.0973276	0.108749	chr1	6484822	6580121	95300	*	TCONS_00000169	LuciCFU	SF3B1CFU	XLOC_000058	NA	ESPN	TSS82	j	NM_031475	3564	NA	chr1	*	Cufflinks	exon	NA	NA	ESPN	CUFF.110.3	NM_031475	NA	OK	14.113	1.61997	-3.12299	5e-05	0.000489935	yes	OK	6.36266	0.151895	-5.38848	5e-05	0.00153501	yes	yes	45.0837	9.3764
[truncated: 26 more columns]

## Sheet: Sheet2
iso_significant=="yes"
abs(iso_value_1-iso_value_2)>5
abs(dIF)>10
spliceR.analyzed=="yes"
