# Supplementary material for: SF3B1 deficiency impairs human erythropoiesis via activation of p53 pathway: implications for understanding of ineffective erythropoiesis in MDS
Source: J Hematol Oncol. 2018 Feb 12;11:19. doi: 10.1186/s13045-018-0558-8 (PMC5810112; doi:10.1186/s13045-018-0558-8)
Supplement: Supplementary file 5 — Upregulated and downregulated pathways of SF3B1 knockdown. (XLSX 30 kb) [file 13045_2018_558_MOESM5_ESM.xlsx]

## Sheet: CFU
upregulated
	SIZE	ES	NES	NOM p-val	FDR q-val	FWER p-val	RANK AT MAX	LEADING EDGE
GS
follow link to MSigDB
KEGG_P53_SIGNALING_PATHWAY	58	0.6	0.6	0	0.021	0.02	1046	tags=34%, list=9%, signal=38%
PID_TAP63_PATHWAY	42	0.57	0.57	0	0.03	0.055	647	tags=29%, list=5%, signal=30%
REACTOME_RESPONSE_TO_ELEVATED_PLATELET_CYTOSOLIC_CA2_	55	0.55	0.55	0	0.046	0.127	3297	tags=62%, list=27%, signal=84%
PID_P53_DOWNSTREAM_PATHWAY	102	0.49	0.49	0	0.241	0.607	1046	tags=30%, list=9%, signal=33%
PID_IL4_2PATHWAY	39	0.48	0.48	0.006	0.23	0.668	1626	tags=41%, list=13%, signal=47%
PID_P73PATHWAY	64	0.46	0.46	0.001	0.379	0.895	904	tags=22%, list=7%, signal=23%
PID_ECADHERIN_STABILIZATION_PATHWAY	32	0.46	0.46	0.036	0.33	0.899	3179	tags=50%, list=26%, signal=67%
KEGG_VIBRIO_CHOLERAE_INFECTION	45	0.45	0.45	0.009	0.368	0.944	2112	tags=33%, list=17%, signal=40%
REACTOME_G_ALPHA_S_SIGNALLING_EVENTS	37	0.45	0.45	0.02	0.372	0.962	3205	tags=46%, list=26%, signal=62%
KEGG_BLADDER_CANCER	34	0.45	0.45	0.037	0.338	0.963	1510	tags=29%, list=12%, signal=33%
BIOCARTA_BIOPEPTIDES_PATHWAY	31	0.44	0.44	0.06	0.358	0.978	2748	tags=42%, list=22%, signal=54%
PID_PTP1B_PATHWAY	33	0.44	0.44	0.05	0.346	0.983	1000	tags=27%, list=8%, signal=30%
KEGG_HEMATOPOIETIC_CELL_LINEAGE	41	0.44	0.44	0.019	0.319	0.983	712	tags=17%, list=6%, signal=18%
PID_ANGIOPOIETIN_RECEPTOR_PATHWAY	37	0.43	0.43	0.042	0.371	0.993	1182	tags=27%, list=10%, signal=30%
PID_MYC_REPRESS_PATHWAY	49	0.42	0.42	0.018	0.395	0.997	1821	tags=31%, list=15%, signal=36%
ST_FAS_SIGNALING_PATHWAY	52	0.42	0.42	0.022	0.375	0.997	2519	tags=37%, list=21%, signal=46%
PID_SHP2_PATHWAY	35	0.42	0.42	0.068	0.366	0.998	3276	tags=43%, list=27%, signal=58%
PID_AURORA_A_PATHWAY	30	0.42	0.42	0.095	0.35	0.998	442	tags=13%, list=4%, signal=14%
KEGG_N_GLYCAN_BIOSYNTHESIS	44	0.42	0.42	0.035	0.373	0.999	2207	tags=36%, list=18%, signal=44%
PID_TCPTP_PATHWAY	31	0.42	0.42	0.098	0.357	0.999	1747	tags=35%, list=14%, signal=41%
downregulated
	SIZE	ES	NES	NOM p-val	FDR q-val	FWER p-val	RANK AT MAX	LEADING EDGE
GS
follow link to MSigDB
PID_FGF_PATHWAY	30	-0.6	-0.6	0.002	0.024	0.025	953	tags=23%, list=8%, signal=25%
KEGG_PYRUVATE_METABOLISM	35	-0.58	-0.58	0.001	0.032	0.064	2926	tags=60%, list=24%, signal=79%
KEGG_GLYCOLYSIS_GLUCONEOGENESIS	41	-0.57	-0.57	0	0.044	0.128	2219	tags=41%, list=18%, signal=50%
BIOCARTA_MET_PATHWAY	33	-0.55	-0.55	0.002	0.064	0.234	807	tags=18%, list=7%, signal=19%
PID_ERBB2_ERBB3_PATHWAY	34	-0.55	-0.55	0.003	0.054	0.243	807	tags=18%, list=7%, signal=19%
PID_AP1_PATHWAY	49	-0.55	-0.55	0.001	0.048	0.256	1260	tags=22%, list=10%, signal=25%
PID_CD8_TCR_DOWNSTREAM_PATHWAY	35	-0.53	-0.53	0.006	0.068	0.386	1383	tags=23%, list=11%, signal=26%
KEGG_FATTY_ACID_METABOLISM	30	-0.53	-0.53	0.011	0.066	0.42	1068	tags=30%, list=9%, signal=33%
PID_LYSOPHOSPHOLIPID_PATHWAY	47	-0.52	-0.52	0.001	0.072	0.481	352	tags=15%, list=3%, signal=15%
REACTOME_GLUCOSE_METABOLISM	56	-0.52	-0.52	0	0.066	0.484	2347	tags=41%, list=19%, signal=51%
PID_ENDOTHELIN_PATHWAY	43	-0.52	-0.52	0.003	0.065	0.515	940	tags=19%, list=8%, signal=20%
PID_ATF2_PATHWAY	40	-0.51	-0.51	0.009	0.077	0.608	13	tags=10%, list=0%, signal=10%
KEGG_MTOR_SIGNALING_PATHWAY	41	-0.51	-0.51	0.004	0.079	0.65	2626	tags=41%, list=21%, signal=53%
PID_RHOA_PATHWAY	41	-0.5	-0.5	0.003	0.078	0.671	1021	tags=20%, list=8%, signal=21%
KEGG_PROPANOATE_METABOLISM	30	-0.5	-0.5	0.026	0.078	0.699	1324	tags=30%, list=11%, signal=34%
KEGG_VALINE_LEUCINE_AND_ISOLEUCINE_DEGRADATION	41	-0.49	-0.49	0.007	0.09	0.775	2522	tags=44%, list=21%, signal=55%
REACTOME_INTERFERON_ALPHA_BETA_SIGNALING	42	-0.49	-0.49	0.009	0.102	0.832	2790	tags=48%, list=23%, signal=61%
REACTOME_PHASE_II_CONJUGATION	32	-0.48	-0.48	0.027	0.114	0.874	1847	tags=34%, list=15%, signal=40%
REACTOME_GLUCOSE_TRANSPORT	30	-0.48	-0.48	0.036	0.122	0.906	2639	tags=37%, list=22%, signal=47%
REACTOME_METABOLISM_OF_VITAMINS_AND_COFACTORS	45	-0.47	-0.47	0.008	0.127	0.925	2950	tags=42%, list=24%, signal=55%

## Sheet: Poly
upregulated
	SIZE	ES	NES	NOM p-val	FDR q-val	FWER p-val	RANK AT MAX	LEADING EDGE
GS
follow link to MSigDB
KEGG_RIBOSOME	80	0.69	0.69	0	0	0	2354	tags=81%, list=23%, signal=105%
REACTOME_PEPTIDE_CHAIN_ELONGATION	79	0.69	0.69	0	0	0	2354	tags=81%, list=23%, signal=105%
REACTOME_FORMATION_OF_THE_TERNARY_COMPLEX_AND_SUBSEQUENTLY_THE_43S_COMPLEX	46	0.66	0.66	0	0	0.001	3028	tags=85%, list=30%, signal=120%
REACTOME_3_UTR_MEDIATED_TRANSLATIONAL_REGULATION	99	0.65	0.65	0	0.001	0.002	3028	tags=84%, list=30%, signal=118%
PID_ERA_GENOMIC_PATHWAY	44	0.64	0.64	0	0.001	0.008	1481	tags=45%, list=15%, signal=53%
REACTOME_INFLUENZA_VIRAL_RNA_TRANSCRIPTION_AND_REPLICATION	95	0.63	0.63	0	0.001	0.009	3100	tags=81%, list=30%, signal=116%
REACTOME_ACTIVATION_OF_THE_MRNA_UPON_BINDING_OF_THE_CAP_BINDING_COMPLEX_AND_EIFS_AND_SUBSEQUENT_BINDING_TO_43S	54	0.63	0.63	0	0.001	0.009	3028	tags=80%, list=30%, signal=113%
REACTOME_NONSENSE_MEDIATED_DECAY_ENHANCED_BY_THE_EXON_JUNCTION_COMPLEX	99	0.63	0.63	0	0.001	0.012	2354	tags=69%, list=23%, signal=89%
REACTOME_CIRCADIAN_CLOCK	39	0.62	0.62	0	0.002	0.019	2300	tags=56%, list=23%, signal=73%
REACTOME_SRP_DEPENDENT_COTRANSLATIONAL_PROTEIN_TARGETING_TO_MEMBRANE	102	0.61	0.61	0	0.003	0.029	2854	tags=72%, list=28%, signal=98%
REACTOME_NOTCH1_INTRACELLULAR_DOMAIN_REGULATES_TRANSCRIPTION	35	0.59	0.59	0.001	0.007	0.076	2812	tags=51%, list=28%, signal=71%
REACTOME_TRANSLATION	138	0.58	0.58	0	0.012	0.139	3028	tags=68%, list=30%, signal=96%
REACTOME_RESPONSE_TO_ELEVATED_PLATELET_CYTOSOLIC_CA2_	43	0.57	0.57	0	0.012	0.154	1789	tags=51%, list=18%, signal=62%
REACTOME_PI3K_AKT_ACTIVATION	30	0.57	0.57	0.006	0.016	0.213	1327	tags=37%, list=13%, signal=42%
BIOCARTA_PPARA_PATHWAY	41	0.56	0.56	0	0.02	0.273	2000	tags=51%, list=20%, signal=64%
REACTOME_AMYLOIDS	50	0.55	0.55	0.001	0.022	0.313	3053	tags=60%, list=30%, signal=85%
NABA_SECRETED_FACTORS	46	0.55	0.55	0	0.022	0.324	1438	tags=39%, list=14%, signal=45%
PID_P38_ALPHA_BETA_DOWNSTREAM_PATHWAY	30	0.54	0.54	0.009	0.037	0.51	2875	tags=60%, list=28%, signal=83%
PID_IL4_2PATHWAY	31	0.53	0.53	0.01	0.04	0.561	2715	tags=58%, list=27%, signal=79%
REACTOME_SIGNALING_BY_NOTCH1	48	0.53	0.53	0	0.04	0.576	2453	tags=44%, list=24%, signal=57%
downregulated
GS	SIZE	ES	NES	NOM p-val	FDR q-val	FWER p-val	RANK AT MAX	LEADING EDGE
follow link to MSigDB
KEGG_DNA_REPLICATION	34	-0.71	-0.71	0	0	0	1533	tags=68%, list=15%, signal=79%
REACTOME_G2_M_CHECKPOINTS	41	-0.64	-0.64	0	0	0	2362	tags=68%, list=23%, signal=89%
REACTOME_ACTIVATION_OF_ATR_IN_RESPONSE_TO_REPLICATION_STRESS	35	-0.62	-0.62	0	0	0	2362	tags=66%, list=23%, signal=85%
PID_FANCONI_PATHWAY	45	-0.53	-0.53	0	0.005	0.014	2280	tags=56%, list=22%, signal=71%
REACTOME_TRANSPORT_OF_MATURE_MRNA_DERIVED_FROM_AN_INTRONLESS_TRANSCRIPT	30	-0.51	-0.51	0.002	0.008	0.032	956	tags=33%, list=9%, signal=37%
REACTOME_MITOTIC_PROMETAPHASE	82	-0.5	-0.5	0	0.008	0.037	2353	tags=63%, list=23%, signal=82%
PID_PLK1_PATHWAY	42	-0.48	-0.48	0.001	0.016	0.083	1584	tags=52%, list=16%, signal=62%
PID_ATM_PATHWAY	33	-0.46	-0.46	0.002	0.022	0.131	1020	tags=30%, list=10%, signal=34%
PID_ATR_PATHWAY	36	-0.46	-0.46	0.003	0.023	0.151	1338	tags=42%, list=13%, signal=48%
REACTOME_DNA_REPLICATION	176	-0.45	-0.45	0	0.028	0.196	2362	tags=55%, list=23%, signal=71%
KEGG_BASE_EXCISION_REPAIR	31	-0.44	-0.44	0.011	0.029	0.222	2035	tags=55%, list=20%, signal=68%
PID_AURORA_B_PATHWAY	34	-0.43	-0.43	0.004	0.036	0.291	1656	tags=47%, list=16%, signal=56%
PID_FOXM1_PATHWAY	31	-0.43	-0.43	0.013	0.037	0.32	1724	tags=55%, list=17%, signal=66%
REACTOME_MITOTIC_G2_G2_M_PHASES	74	-0.43	-0.43	0	0.035	0.326	1290	tags=38%, list=13%, signal=43%
REACTOME_METABOLISM_OF_NON_CODING_RNA	45	-0.42	-0.42	0.004	0.038	0.364	841	tags=24%, list=8%, signal=27%
REACTOME_TRANSPORT_OF_MATURE_TRANSCRIPT_TO_CYTOPLASM	48	-0.42	-0.42	0.003	0.038	0.385	956	tags=27%, list=9%, signal=30%
REACTOME_MITOTIC_M_M_G1_PHASES	158	-0.42	-0.42	0	0.039	0.41	2362	tags=53%, list=23%, signal=67%
REACTOME_CELL_CYCLE_MITOTIC	290	-0.41	-0.41	0	0.049	0.505	1796	tags=40%, list=18%, signal=48%
REACTOME_RECRUITMENT_OF_MITOTIC_CENTROSOME_PROTEINS_AND_COMPLEXES	61	-0.4	-0.4	0	0.06	0.592	1290	tags=34%, list=13%, signal=39%
REACTOME_SYNTHESIS_OF_DNA	83	-0.4	-0.4	0	0.064	0.632	1218	tags=33%, list=12%, signal=37%

## Sheet: Ortho
upregulated
GS	SIZE	ES	NES	NOM p-val	FDR q-val	FWER p-val	RANK AT MAX	LEADING EDGE
follow link to MSigDB
REACTOME_RNA_POL_I_PROMOTER_OPENING	48	0.67	0.67	0	0.001	0.001	1525	tags=58%, list=16%, signal=69%
REACTOME_AMYLOIDS	55	0.67	0.67	0	0	0.001	1525	tags=55%, list=16%, signal=64%
KEGG_SYSTEMIC_LUPUS_ERYTHEMATOSUS	67	0.66	0.66	0	0	0.001	1525	tags=52%, list=16%, signal=62%
REACTOME_PACKAGING_OF_TELOMERE_ENDS	40	0.64	0.64	0	0.001	0.004	1457	tags=52%, list=15%, signal=62%
REACTOME_PEPTIDE_CHAIN_ELONGATION	75	0.64	0.64	0	0.001	0.004	3253	tags=92%, list=34%, signal=138%
KEGG_RIBOSOME	77	0.63	0.63	0	0.001	0.008	3434	tags=94%, list=36%, signal=144%
REACTOME_INFLUENZA_VIRAL_RNA_TRANSCRIPTION_AND_REPLICATION	90	0.61	0.61	0	0.002	0.021	3261	tags=87%, list=34%, signal=130%
REACTOME_FORMATION_OF_THE_TERNARY_COMPLEX_AND_SUBSEQUENTLY_THE_43S_COMPLEX	44	0.6	0.6	0	0.003	0.033	3151	tags=80%, list=33%, signal=118%
REACTOME_3_UTR_MEDIATED_TRANSLATIONAL_REGULATION	95	0.6	0.6	0	0.003	0.039	3253	tags=82%, list=34%, signal=123%
REACTOME_NONSENSE_MEDIATED_DECAY_ENHANCED_BY_THE_EXON_JUNCTION_COMPLEX	94	0.59	0.59	0	0.004	0.05	3253	tags=81%, list=34%, signal=121%
REACTOME_ACTIVATION_OF_THE_MRNA_UPON_BINDING_OF_THE_CAP_BINDING_COMPLEX_AND_EIFS_AND_SUBSEQUENT_BINDING_TO_43S	52	0.59	0.59	0	0.005	0.061	3177	tags=77%, list=33%, signal=114%
REACTOME_RNA_POL_I_TRANSCRIPTION	70	0.58	0.58	0	0.007	0.095	1613	tags=43%, list=17%, signal=51%
REACTOME_MEIOTIC_RECOMBINATION	64	0.57	0.57	0	0.007	0.111	1586	tags=45%, list=17%, signal=54%
REACTOME_SRP_DEPENDENT_COTRANSLATIONAL_PROTEIN_TARGETING_TO_MEMBRANE	98	0.56	0.56	0	0.011	0.176	3253	tags=73%, list=34%, signal=110%
REACTOME_CIRCADIAN_CLOCK	39	0.56	0.56	0.001	0.012	0.2	2060	tags=44%, list=21%, signal=55%
KEGG_AMINOACYL_TRNA_BIOSYNTHESIS	38	0.53	0.53	0.005	0.033	0.482	2042	tags=37%, list=21%, signal=47%
REACTOME_MEIOTIC_SYNAPSIS	54	0.53	0.53	0.001	0.036	0.54	1457	tags=43%, list=15%, signal=50%
REACTOME_INFLUENZA_LIFE_CYCLE	122	0.53	0.53	0	0.035	0.545	3261	tags=72%, list=34%, signal=108%
REACTOME_TRANSLATION	134	0.52	0.52	0	0.042	0.628	3191	tags=65%, list=33%, signal=96%
REACTOME_TELOMERE_MAINTENANCE	66	0.51	0.51	0	0.046	0.676	694	tags=27%, list=7%, signal=29%
downregulated
GS	SIZE	ES	NES	NOM p-val	FDR q-val	FWER p-val	RANK AT MAX	LEADING EDGE
follow link to MSigDB
PID_AURORA_B_PATHWAY	34	-0.63	-0.63	0	0.001	0	1361	tags=50%, list=14%, signal=58%
PID_PLK1_PATHWAY	42	-0.52	-0.52	0	0.022	0.022	1438	tags=57%, list=15%, signal=67%
REACTOME_MITOTIC_PROMETAPHASE	82	-0.5	-0.5	0	0.032	0.047	2221	tags=61%, list=23%, signal=79%
REACTOME_E2F_MEDIATED_REGULATION_OF_DNA_REPLICATION	30	-0.48	-0.48	0.004	0.041	0.079	1983	tags=60%, list=21%, signal=75%
PID_FOXM1_PATHWAY	30	-0.47	-0.47	0.009	0.051	0.121	1565	tags=53%, list=16%, signal=64%
REACTOME_CELL_CELL_COMMUNICATION	44	-0.46	-0.46	0.001	0.057	0.158	1429	tags=34%, list=15%, signal=40%
KEGG_PROGESTERONE_MEDIATED_OOCYTE_MATURATION	57	-0.46	-0.46	0	0.05	0.162	863	tags=32%, list=9%, signal=34%
PID_FAS_PATHWAY	31	-0.44	-0.44	0.015	0.072	0.252	1187	tags=35%, list=12%, signal=40%
KEGG_GAP_JUNCTION	41	-0.44	-0.44	0.005	0.075	0.288	859	tags=32%, list=9%, signal=35%
REACTOME_G_ALPHA_Q_SIGNALLING_EVENTS	41	-0.43	-0.43	0.006	0.075	0.316	906	tags=24%, list=9%, signal=27%
PID_FANCONI_PATHWAY	44	-0.42	-0.42	0.006	0.107	0.448	2080	tags=45%, list=22%, signal=58%
PID_ATM_PATHWAY	32	-0.41	-0.41	0.036	0.111	0.491	1603	tags=38%, list=17%, signal=45%
REACTOME_MITOTIC_G2_G2_M_PHASES	72	-0.41	-0.41	0	0.121	0.549	901	tags=29%, list=9%, signal=32%
REACTOME_GASTRIN_CREB_SIGNALLING_PATHWAY_VIA_PKC_AND_MAPK	56	-0.41	-0.41	0	0.113	0.552	906	tags=25%, list=9%, signal=27%
REACTOME_G_ALPHA1213_SIGNALLING_EVENTS	35	-0.41	-0.41	0.03	0.11	0.567	728	tags=26%, list=8%, signal=28%
REACTOME_CLASS_A1_RHODOPSIN_LIKE_RECEPTORS	30	-0.4	-0.4	0.039	0.115	0.604	855	tags=23%, list=9%, signal=26%
PID_ERBB2_ERBB3_PATHWAY	32	-0.39	-0.39	0.051	0.138	0.694	731	tags=25%, list=8%, signal=27%
KEGG_PATHOGENIC_ESCHERICHIA_COLI_INFECTION	38	-0.39	-0.39	0.022	0.134	0.701	728	tags=24%, list=8%, signal=26%
PID_ENDOTHELIN_PATHWAY	36	-0.39	-0.39	0.032	0.142	0.739	1661	tags=39%, list=17%, signal=47%
REACTOME_G2_M_CHECKPOINTS	41	-0.39	-0.39	0.017	0.135	0.74	2080	tags=44%, list=22%, signal=56%
